# Supplementary material for: Melting Point and Crystal Growth Kinetics of Metals and Metal Oxides Using Reactive Force Fields: The Case of Aluminum and Alumina
Source: J Chem Theory Comput. 2024 Sep 5;20(18):8190–201. doi: 10.1021/acs.jctc.4c00628 (PMC11428160; doi:10.1021/acs.jctc.4c00628)
Supplement: Supplementary file 2 — ct4c00628_si_002.zip [file ct4c00628_si_002.zip]

Archive with 11 entries (10 files):
- lammps_inputs/
- lammps_inputs/bulk_alumina.data
- __MACOSX/lammps_inputs/._bulk_alumina.data
- lammps_inputs/.DS_Store
- __MACOSX/lammps_inputs/._.DS_Store
- lammps_inputs/bulk_heat_cooling.sh
- __MACOSX/lammps_inputs/._bulk_heat_cooling.sh
- lammps_inputs/bulk_aluminum.data
- __MACOSX/lammps_inputs/._bulk_aluminum.data
- lammps_inputs/lmp-twophase.sh
- __MACOSX/lammps_inputs/._lmp-twophase.sh
