# Supplementary material for: Melting Point and Crystal Growth Kinetics of Metals and Metal Oxides Using Reactive Force Fields: The Case of Aluminum and Alumina
Source: J Chem Theory Comput. 2024 Sep 5;20(18):8190–201. doi: 10.1021/acs.jctc.4c00628 (PMC11428160; doi:10.1021/acs.jctc.4c00628)
Supplement: Supplementary file 2 — ct4c00628_si_002.zip [file ct4c00628_si_002.zip › lammps_inputs/bulk_alumina.data]

Auto generated
6480  atoms
3 atom types
-21.420900 21.420900 xlo xhi
-16.489817 16.489817 ylo yhi
-19.489950 19.489950 zlo zhi

Masses

1 26.9815  # Al
2  1.0080  # H
3 15.9994  # O

Atoms  # charge

1 1 0.000000 -18.802790 -14.703420 -10.583129
2 1 0.000000 -18.802790 -14.703420 2.410171
3 1 0.000000 -18.802790 -14.703420 15.403471
4 1 0.000000 -18.802790 -6.458511 -10.583129
5 1 0.000000 -18.802790 -6.458511 2.410171
6 1 0.000000 -18.802790 -6.458511 15.403471
7 1 0.000000 -18.802790 1.786397 -10.583129
8 1 0.000000 -18.802790 1.786397 2.410171
9 1 0.000000 -18.802790 1.786397 15.403471
10 1 0.000000 -18.802790 10.031305 -10.583129
11 1 0.000000 -18.802790 10.031305 2.410171
12 1 0.000000 -18.802790 10.031305 15.403471
13 1 0.000000 -14.042590 -14.703420 -10.583129
14 1 0.000000 -14.042590 -14.703420 2.410171
15 1 0.000000 -14.042590 -14.703420 15.403471
16 1 0.000000 -14.042590 -6.458511 -10.583129
17 1 0.000000 -14.042590 -6.458511 2.410171
18 1 0.000000 -14.042590 -6.458511 15.403471
19 1 0.000000 -14.042590 1.786397 -10.583129
20 1 0.000000 -14.042590 1.786397 2.410171
21 1 0.000000 -14.042590 1.786397 15.403471
22 1 0.000000 -14.042590 10.031305 -10.583129
23 1 0.000000 -14.042590 10.031305 2.410171
24 1 0.000000 -14.042590 10.031305 15.403471
25 1 0.000000 -9.282390 -14.703420 -10.583129
26 1 0.000000 -9.282390 -14.703420 2.410171
27 1 0.000000 -9.282390 -14.703420 15.403471
28 1 0.000000 -9.282390 -6.458511 -10.583129
29 1 0.000000 -9.282390 -6.458511 2.410171
30 1 0.000000 -9.282390 -6.458511 15.403471
31 1 0.000000 -9.282390 1.786397 -10.583129
32 1 0.000000 -9.282390 1.786397 2.410171
33 1 0.000000 -9.282390 1.786397 15.403471
34 1 0.000000 -9.282390 10.031305 -10.583129
35 1 0.000000 -9.282390 10.031305 2.410171
36 1 0.000000 -9.282390 10.031305 15.403471
37 1 0.000000 -4.522190 -14.703420 -10.583129
38 1 0.000000 -4.522190 -14.703420 2.410171
39 1 0.000000 -4.522190 -14.703420 15.403471
40 1 0.000000 -4.522190 -6.458511 -10.583129
41 1 0.000000 -4.522190 -6.458511 2.410171
42 1 0.000000 -4.522190 -6.458511 15.403471
43 1 0.000000 -4.522190 1.786397 -10.583129
44 1 0.000000 -4.522190 1.786397 2.410171
45 1 0.000000 -4.522190 1.786397 15.403471
46 1 0.000000 -4.522190 10.031305 -10.583129
47 1 0.000000 -4.522190 10.031305 2.410171
48 1 0.000000 -4.522190 10.031305 15.403471
49 1 0.000000 0.238010 -14.703420 -10.583129
50 1 0.000000 0.238010 -14.703420 2.410171
51 1 0.000000 0.238010 -14.703420 15.403471
52 1 0.000000 0.238010 -6.458511 -10.583129
53 1 0.000000 0.238010 -6.458511 2.410171
54 1 0.000000 0.238010 -6.458511 15.403471
55 1 0.000000 0.238010 1.786397 -10.583129
56 1 0.000000 0.238010 1.786397 2.410171
57 1 0.000000 0.238010 1.786397 15.403471
58 1 0.000000 0.238010 10.031305 -10.583129
59 1 0.000000 0.238010 10.031305 2.410171
60 1 0.000000 0.238010 10.031305 15.403471
61 1 0.000000 4.998210 -14.703420 -10.583129
62 1 0.000000 4.998210 -14.703420 2.410171
63 1 0.000000 4.998210 -14.703420 15.403471
64 1 0.000000 4.998210 -6.458511 -10.583129
65 1 0.000000 4.998210 -6.458511 2.410171
66 1 0.000000 4.998210 -6.458511 15.403471
67 1 0.000000 4.998210 1.786397 -10.583129
68 1 0.000000 4.998210 1.786397 2.410171
69 1 0.000000 4.998210 1.786397 15.403471
70 1 0.000000 4.998210 10.031305 -10.583129
71 1 0.000000 4.998210 10.031305 2.410171
72 1 0.000000 4.998210 10.031305 15.403471
73 1 0.000000 9.758410 -14.703420 -10.583129
74 1 0.000000 9.758410 -14.703420 2.410171
75 1 0.000000 9.758410 -14.703420 15.403471
76 1 0.000000 9.758410 -6.458511 -10.583129
77 1 0.000000 9.758410 -6.458511 2.410171
78 1 0.000000 9.758410 -6.458511 15.403471
79 1 0.000000 9.758410 1.786397 -10.583129
80 1 0.000000 9.758410 1.786397 2.410171
81 1 0.000000 9.758410 1.786397 15.403471
82 1 0.000000 9.758410 10.031305 -10.583129
83 1 0.000000 9.758410 10.031305 2.410171
84 1 0.000000 9.758410 10.031305 15.403471
85 1 0.000000 14.518610 -14.703420 -10.583129
86 1 0.000000 14.518610 -14.703420 2.410171
87 1 0.000000 14.518610 -14.703420 15.403471
88 1 0.000000 14.518610 -6.458511 -10.583129
89 1 0.000000 14.518610 -6.458511 2.410171
90 1 0.000000 14.518610 -6.458511 15.403471
91 1 0.000000 14.518610 1.786397 -10.583129
92 1 0.000000 14.518610 1.786397 2.410171
93 1 0.000000 14.518610 1.786397 15.403471
94 1 0.000000 14.518610 10.031305 -10.583129
95 1 0.000000 14.518610 10.031305 2.410171
96 1 0.000000 14.518610 10.031305 15.403471
97 1 0.000000 19.278810 -14.703420 -10.583129
98 1 0.000000 19.278810 -14.703420 2.410171
99 1 0.000000 19.278810 -14.703420 15.403471
100 1 0.000000 19.278810 -6.458511 -10.583129
101 1 0.000000 19.278810 -6.458511 2.410171
102 1 0.000000 19.278810 -6.458511 15.403471
103 1 0.000000 19.278810 1.786397 -10.583129
104 1 0.000000 19.278810 1.786397 2.410171
105 1 0.000000 19.278810 1.786397 15.403471
106 1 0.000000 19.278810 10.031305 -10.583129
107 1 0.000000 19.278810 10.031305 2.410171
108 1 0.000000 19.278810 10.031305 15.403471
109 1 0.000000 -18.802790 -11.955117 -14.914229
110 1 0.000000 -18.802790 -11.955117 -1.920929
111 1 0.000000 -18.802790 -11.955117 11.072371
112 1 0.000000 -18.802790 -3.710209 -14.914229
113 1 0.000000 -18.802790 -3.710209 -1.920929
114 1 0.000000 -18.802790 -3.710209 11.072371
115 1 0.000000 -18.802790 4.534700 -14.914229
116 1 0.000000 -18.802790 4.534700 -1.920929
117 1 0.000000 -18.802790 4.534700 11.072371
118 1 0.000000 -18.802790 12.779608 -14.914229
119 1 0.000000 -18.802790 12.779608 -1.920929
120 1 0.000000 -18.802790 12.779608 11.072371
121 1 0.000000 -14.042590 -11.955117 -14.914229
122 1 0.000000 -14.042590 -11.955117 -1.920929
123 1 0.000000 -14.042590 -11.955117 11.072371
124 1 0.000000 -14.042590 -3.710209 -14.914229
125 1 0.000000 -14.042590 -3.710209 -1.920929
126 1 0.000000 -14.042590 -3.710209 11.072371
127 1 0.000000 -14.042590 4.534700 -14.914229
128 1 0.000000 -14.042590 4.534700 -1.920929
129 1 0.000000 -14.042590 4.534700 11.072371
130 1 0.000000 -14.042590 12.779608 -14.914229
131 1 0.000000 -14.042590 12.779608 -1.920929
132 1 0.000000 -14.042590 12.779608 11.072371
133 1 0.000000 -9.282390 -11.955117 -14.914229
134 1 0.000000 -9.282390 -11.955117 -1.920929
135 1 0.000000 -9.282390 -11.955117 11.072371
136 1 0.000000 -9.282390 -3.710209 -14.914229
137 1 0.000000 -9.282390 -3.710209 -1.920929
138 1 0.000000 -9.282390 -3.710209 11.072371
139 1 0.000000 -9.282390 4.534700 -14.914229
140 1 0.000000 -9.282390 4.534700 -1.920929
141 1 0.000000 -9.282390 4.534700 11.072371
142 1 0.000000 -9.282390 12.779608 -14.914229
143 1 0.000000 -9.282390 12.779608 -1.920929
144 1 0.000000 -9.282390 12.779608 11.072371
145 1 0.000000 -4.522190 -11.955117 -14.914229
146 1 0.000000 -4.522190 -11.955117 -1.920929
147 1 0.000000 -4.522190 -11.955117 11.072371
148 1 0.000000 -4.522190 -3.710209 -14.914229
149 1 0.000000 -4.522190 -3.710209 -1.920929
150 1 0.000000 -4.522190 -3.710209 11.072371
151 1 0.000000 -4.522190 4.534700 -14.914229
152 1 0.000000 -4.522190 4.534700 -1.920929
153 1 0.000000 -4.522190 4.534700 11.072371
154 1 0.000000 -4.522190 12.779608 -14.914229
155 1 0.000000 -4.522190 12.779608 -1.920929
156 1 0.000000 -4.522190 12.779608 11.072371
157 1 0.000000 0.238010 -11.955117 -14.914229
158 1 0.000000 0.238010 -11.955117 -1.920929
159 1 0.000000 0.238010 -11.955117 11.072371
160 1 0.000000 0.238010 -3.710209 -14.914229
161 1 0.000000 0.238010 -3.710209 -1.920929
162 1 0.000000 0.238010 -3.710209 11.072371
163 1 0.000000 0.238010 4.534700 -14.914229
164 1 0.000000 0.238010 4.534700 -1.920929
165 1 0.000000 0.238010 4.534700 11.072371
166 1 0.000000 0.238010 12.779608 -14.914229
167 1 0.000000 0.238010 12.779608 -1.920929
168 1 0.000000 0.238010 12.779608 11.072371
169 1 0.000000 4.998210 -11.955117 -14.914229
170 1 0.000000 4.998210 -11.955117 -1.920929
171 1 0.000000 4.998210 -11.955117 11.072371
172 1 0.000000 4.998210 -3.710209 -14.914229
173 1 0.000000 4.998210 -3.710209 -1.920929
174 1 0.000000 4.998210 -3.710209 11.072371
175 1 0.000000 4.998210 4.534700 -14.914229
176 1 0.000000 4.998210 4.534700 -1.920929
177 1 0.000000 4.998210 4.534700 11.072371
178 1 0.000000 4.998210 12.779608 -14.914229
179 1 0.000000 4.998210 12.779608 -1.920929
180 1 0.000000 4.998210 12.779608 11.072371
181 1 0.000000 9.758410 -11.955117 -14.914229
182 1 0.000000 9.758410 -11.955117 -1.920929
183 1 0.000000 9.758410 -11.955117 11.072371
184 1 0.000000 9.758410 -3.710209 -14.914229
185 1 0.000000 9.758410 -3.710209 -1.920929
186 1 0.000000 9.758410 -3.710209 11.072371
187 1 0.000000 9.758410 4.534700 -14.914229
188 1 0.000000 9.758410 4.534700 -1.920929
189 1 0.000000 9.758410 4.534700 11.072371
190 1 0.000000 9.758410 12.779608 -14.914229
191 1 0.000000 9.758410 12.779608 -1.920929
192 1 0.000000 9.758410 12.779608 11.072371
193 1 0.000000 14.518610 -11.955117 -14.914229
194 1 0.000000 14.518610 -11.955117 -1.920929
195 1 0.000000 14.518610 -11.955117 11.072371
196 1 0.000000 14.518610 -3.710209 -14.914229
197 1 0.000000 14.518610 -3.710209 -1.920929
198 1 0.000000 14.518610 -3.710209 11.072371
199 1 0.000000 14.518610 4.534700 -14.914229
200 1 0.000000 14.518610 4.534700 -1.920929
201 1 0.000000 14.518610 4.534700 11.072371
202 1 0.000000 14.518610 12.779608 -14.914229
203 1 0.000000 14.518610 12.779608 -1.920929
204 1 0.000000 14.518610 12.779608 11.072371
205 1 0.000000 19.278810 -11.955117 -14.914229
206 1 0.000000 19.278810 -11.955117 -1.920929
207 1 0.000000 19.278810 -11.955117 11.072371
208 1 0.000000 19.278810 -3.710209 -14.914229
209 1 0.000000 19.278810 -3.710209 -1.920929
210 1 0.000000 19.278810 -3.710209 11.072371
211 1 0.000000 19.278810 4.534700 -14.914229
212 1 0.000000 19.278810 4.534700 -1.920929
213 1 0.000000 19.278810 4.534700 11.072371
214 1 0.000000 19.278810 12.779608 -14.914229
215 1 0.000000 19.278810 12.779608 -1.920929
216 1 0.000000 19.278810 12.779608 11.072371
217 1 0.000000 -21.182890 -13.329268 -19.245329
218 1 0.000000 -21.182890 -13.329268 -6.252029
219 1 0.000000 -21.182890 -13.329268 6.741271
220 1 0.000000 -21.182890 -5.084360 -19.245329
221 1 0.000000 -21.182890 -5.084360 -6.252029
222 1 0.000000 -21.182890 -5.084360 6.741271
223 1 0.000000 -21.182890 3.160548 -19.245329
224 1 0.000000 -21.182890 3.160548 -6.252029
225 1 0.000000 -21.182890 3.160548 6.741271
226 1 0.000000 -21.182890 11.405456 -19.245329
227 1 0.000000 -21.182890 11.405456 -6.252029
228 1 0.000000 -21.182890 11.405456 6.741271
229 1 0.000000 -16.422690 -13.329268 -19.245329
230 1 0.000000 -16.422690 -13.329268 -6.252029
231 1 0.000000 -16.422690 -13.329268 6.741271
232 1 0.000000 -16.422690 -5.084360 -19.245329
233 1 0.000000 -16.422690 -5.084360 -6.252029
234 1 0.000000 -16.422690 -5.084360 6.741271
235 1 0.000000 -16.422690 3.160548 -19.245329
236 1 0.000000 -16.422690 3.160548 -6.252029
237 1 0.000000 -16.422690 3.160548 6.741271
238 1 0.000000 -16.422690 11.405456 -19.245329
239 1 0.000000 -16.422690 11.405456 -6.252029
240 1 0.000000 -16.422690 11.405456 6.741271
241 1 0.000000 -11.662490 -13.329268 -19.245329
242 1 0.000000 -11.662490 -13.329268 -6.252029
243 1 0.000000 -11.662490 -13.329268 6.741271
244 1 0.000000 -11.662490 -5.084360 -19.245329
245 1 0.000000 -11.662490 -5.084360 -6.252029
246 1 0.000000 -11.662490 -5.084360 6.741271
247 1 0.000000 -11.662490 3.160548 -19.245329
248 1 0.000000 -11.662490 3.160548 -6.252029
249 1 0.000000 -11.662490 3.160548 6.741271
250 1 0.000000 -11.662490 11.405456 -19.245329
251 1 0.000000 -11.662490 11.405456 -6.252029
252 1 0.000000 -11.662490 11.405456 6.741271
253 1 0.000000 -6.902290 -13.329268 -19.245329
254 1 0.000000 -6.902290 -13.329268 -6.252029
255 1 0.000000 -6.902290 -13.329268 6.741271
256 1 0.000000 -6.902290 -5.084360 -19.245329
257 1 0.000000 -6.902290 -5.084360 -6.252029
258 1 0.000000 -6.902290 -5.084360 6.741271
259 1 0.000000 -6.902290 3.160548 -19.245329
260 1 0.000000 -6.902290 3.160548 -6.252029
261 1 0.000000 -6.902290 3.160548 6.741271
262 1 0.000000 -6.902290 11.405456 -19.245329
263 1 0.000000 -6.902290 11.405456 -6.252029
264 1 0.000000 -6.902290 11.405456 6.741271
265 1 0.000000 -2.142090 -13.329268 -19.245329
266 1 0.000000 -2.142090 -13.329268 -6.252029
267 1 0.000000 -2.142090 -13.329268 6.741271
268 1 0.000000 -2.142090 -5.084360 -19.245329
269 1 0.000000 -2.142090 -5.084360 -6.252029
270 1 0.000000 -2.142090 -5.084360 6.741271
271 1 0.000000 -2.142090 3.160548 -19.245329
272 1 0.000000 -2.142090 3.160548 -6.252029
273 1 0.000000 -2.142090 3.160548 6.741271
274 1 0.000000 -2.142090 11.405456 -19.245329
275 1 0.000000 -2.142090 11.405456 -6.252029
276 1 0.000000 -2.142090 11.405456 6.741271
277 1 0.000000 2.618110 -13.329268 -19.245329
278 1 0.000000 2.618110 -13.329268 -6.252029
279 1 0.000000 2.618110 -13.329268 6.741271
280 1 0.000000 2.618110 -5.084360 -19.245329
281 1 0.000000 2.618110 -5.084360 -6.252029
282 1 0.000000 2.618110 -5.084360 6.741271
283 1 0.000000 2.618110 3.160548 -19.245329
284 1 0.000000 2.618110 3.160548 -6.252029
285 1 0.000000 2.618110 3.160548 6.741271
286 1 0.000000 2.618110 11.405456 -19.245329
287 1 0.000000 2.618110 11.405456 -6.252029
288 1 0.000000 2.618110 11.405456 6.741271
289 1 0.000000 7.378310 -13.329268 -19.245329
290 1 0.000000 7.378310 -13.329268 -6.252029
291 1 0.000000 7.378310 -13.329268 6.741271
292 1 0.000000 7.378310 -5.084360 -19.245329
293 1 0.000000 7.378310 -5.084360 -6.252029
294 1 0.000000 7.378310 -5.084360 6.741271
295 1 0.000000 7.378310 3.160548 -19.245329
296 1 0.000000 7.378310 3.160548 -6.252029
297 1 0.000000 7.378310 3.160548 6.741271
298 1 0.000000 7.378310 11.405456 -19.245329
299 1 0.000000 7.378310 11.405456 -6.252029
300 1 0.000000 7.378310 11.405456 6.741271
301 1 0.000000 12.138510 -13.329268 -19.245329
302 1 0.000000 12.138510 -13.329268 -6.252029
303 1 0.000000 12.138510 -13.329268 6.741271
304 1 0.000000 12.138510 -5.084360 -19.245329
305 1 0.000000 12.138510 -5.084360 -6.252029
306 1 0.000000 12.138510 -5.084360 6.741271
307 1 0.000000 12.138510 3.160548 -19.245329
308 1 0.000000 12.138510 3.160548 -6.252029
309 1 0.000000 12.138510 3.160548 6.741271
310 1 0.000000 12.138510 11.405456 -19.245329
311 1 0.000000 12.138510 11.405456 -6.252029
312 1 0.000000 12.138510 11.405456 6.741271
313 1 0.000000 16.898710 -13.329268 -19.245329
314 1 0.000000 16.898710 -13.329268 -6.252029
315 1 0.000000 16.898710 -13.329268 6.741271
316 1 0.000000 16.898710 -5.084360 -19.245329
317 1 0.000000 16.898710 -5.084360 -6.252029
318 1 0.000000 16.898710 -5.084360 6.741271
319 1 0.000000 16.898710 3.160548 -19.245329
320 1 0.000000 16.898710 3.160548 -6.252029
321 1 0.000000 16.898710 3.160548 6.741271
322 1 0.000000 16.898710 11.405456 -19.245329
323 1 0.000000 16.898710 11.405456 -6.252029
324 1 0.000000 16.898710 11.405456 6.741271
325 1 0.000000 -18.802790 -9.206814 -19.245329
326 1 0.000000 -18.802790 -9.206814 -6.252029
327 1 0.000000 -18.802790 -9.206814 6.741271
328 1 0.000000 -18.802790 -0.961906 -19.245329
329 1 0.000000 -18.802790 -0.961906 -6.252029
330 1 0.000000 -18.802790 -0.961906 6.741271
331 1 0.000000 -18.802790 7.283002 -19.245329
332 1 0.000000 -18.802790 7.283002 -6.252029
333 1 0.000000 -18.802790 7.283002 6.741271
334 1 0.000000 -18.802790 15.527911 -19.245329
335 1 0.000000 -18.802790 15.527911 -6.252029
336 1 0.000000 -18.802790 15.527911 6.741271
337 1 0.000000 -14.042590 -9.206814 -19.245329
338 1 0.000000 -14.042590 -9.206814 -6.252029
339 1 0.000000 -14.042590 -9.206814 6.741271
340 1 0.000000 -14.042590 -0.961906 -19.245329
341 1 0.000000 -14.042590 -0.961906 -6.252029
342 1 0.000000 -14.042590 -0.961906 6.741271
343 1 0.000000 -14.042590 7.283002 -19.245329
344 1 0.000000 -14.042590 7.283002 -6.252029
345 1 0.000000 -14.042590 7.283002 6.741271
346 1 0.000000 -14.042590 15.527911 -19.245329
347 1 0.000000 -14.042590 15.527911 -6.252029
348 1 0.000000 -14.042590 15.527911 6.741271
349 1 0.000000 -9.282390 -9.206814 -19.245329
350 1 0.000000 -9.282390 -9.206814 -6.252029
351 1 0.000000 -9.282390 -9.206814 6.741271
352 1 0.000000 -9.282390 -0.961906 -19.245329
353 1 0.000000 -9.282390 -0.961906 -6.252029
354 1 0.000000 -9.282390 -0.961906 6.741271
355 1 0.000000 -9.282390 7.283002 -19.245329
356 1 0.000000 -9.282390 7.283002 -6.252029
357 1 0.000000 -9.282390 7.283002 6.741271
358 1 0.000000 -9.282390 15.527911 -19.245329
359 1 0.000000 -9.282390 15.527911 -6.252029
360 1 0.000000 -9.282390 15.527911 6.741271
361 1 0.000000 -4.522190 -9.206814 -19.245329
362 1 0.000000 -4.522190 -9.206814 -6.252029
363 1 0.000000 -4.522190 -9.206814 6.741271
364 1 0.000000 -4.522190 -0.961906 -19.245329
365 1 0.000000 -4.522190 -0.961906 -6.252029
366 1 0.000000 -4.522190 -0.961906 6.741271
367 1 0.000000 -4.522190 7.283002 -19.245329
368 1 0.000000 -4.522190 7.283002 -6.252029
369 1 0.000000 -4.522190 7.283002 6.741271
370 1 0.000000 -4.522190 15.527911 -19.245329
371 1 0.000000 -4.522190 15.527911 -6.252029
372 1 0.000000 -4.522190 15.527911 6.741271
373 1 0.000000 0.238010 -9.206814 -19.245329
374 1 0.000000 0.238010 -9.206814 -6.252029
375 1 0.000000 0.238010 -9.206814 6.741271
376 1 0.000000 0.238010 -0.961906 -19.245329
377 1 0.000000 0.238010 -0.961906 -6.252029
378 1 0.000000 0.238010 -0.961906 6.741271
379 1 0.000000 0.238010 7.283002 -19.245329
380 1 0.000000 0.238010 7.283002 -6.252029
381 1 0.000000 0.238010 7.283002 6.741271
382 1 0.000000 0.238010 15.527911 -19.245329
383 1 0.000000 0.238010 15.527911 -6.252029
384 1 0.000000 0.238010 15.527911 6.741271
385 1 0.000000 4.998210 -9.206814 -19.245329
386 1 0.000000 4.998210 -9.206814 -6.252029
387 1 0.000000 4.998210 -9.206814 6.741271
388 1 0.000000 4.998210 -0.961906 -19.245329
389 1 0.000000 4.998210 -0.961906 -6.252029
390 1 0.000000 4.998210 -0.961906 6.741271
391 1 0.000000 4.998210 7.283002 -19.245329
392 1 0.000000 4.998210 7.283002 -6.252029
393 1 0.000000 4.998210 7.283002 6.741271
394 1 0.000000 4.998210 15.527911 -19.245329
395 1 0.000000 4.998210 15.527911 -6.252029
396 1 0.000000 4.998210 15.527911 6.741271
397 1 0.000000 9.758410 -9.206814 -19.245329
398 1 0.000000 9.758410 -9.206814 -6.252029
399 1 0.000000 9.758410 -9.206814 6.741271
400 1 0.000000 9.758410 -0.961906 -19.245329
401 1 0.000000 9.758410 -0.961906 -6.252029
402 1 0.000000 9.758410 -0.961906 6.741271
403 1 0.000000 9.758410 7.283002 -19.245329
404 1 0.000000 9.758410 7.283002 -6.252029
405 1 0.000000 9.758410 7.283002 6.741271
406 1 0.000000 9.758410 15.527911 -19.245329
407 1 0.000000 9.758410 15.527911 -6.252029
408 1 0.000000 9.758410 15.527911 6.741271
409 1 0.000000 14.518610 -9.206814 -19.245329
410 1 0.000000 14.518610 -9.206814 -6.252029
411 1 0.000000 14.518610 -9.206814 6.741271
412 1 0.000000 14.518610 -0.961906 -19.245329
413 1 0.000000 14.518610 -0.961906 -6.252029
414 1 0.000000 14.518610 -0.961906 6.741271
415 1 0.000000 14.518610 7.283002 -19.245329
416 1 0.000000 14.518610 7.283002 -6.252029
417 1 0.000000 14.518610 7.283002 6.741271
418 1 0.000000 14.518610 15.527911 -19.245329
419 1 0.000000 14.518610 15.527911 -6.252029
420 1 0.000000 14.518610 15.527911 6.741271
421 1 0.000000 19.278810 -9.206814 -19.245329
422 1 0.000000 19.278810 -9.206814 -6.252029
423 1 0.000000 19.278810 -9.206814 6.741271
424 1 0.000000 19.278810 -0.961906 -19.245329
425 1 0.000000 19.278810 -0.961906 -6.252029
426 1 0.000000 19.278810 -0.961906 6.741271
427 1 0.000000 19.278810 7.283002 -19.245329
428 1 0.000000 19.278810 7.283002 -6.252029
429 1 0.000000 19.278810 7.283002 6.741271
430 1 0.000000 19.278810 15.527911 -19.245329
431 1 0.000000 19.278810 15.527911 -6.252029
432 1 0.000000 19.278810 15.527911 6.741271
433 1 0.000000 -21.182890 -10.580966 -10.583129
434 1 0.000000 -21.182890 -10.580966 2.410171
435 1 0.000000 -21.182890 -10.580966 15.403471
436 1 0.000000 -21.182890 -2.336057 -10.583129
437 1 0.000000 -21.182890 -2.336057 2.410171
438 1 0.000000 -21.182890 -2.336057 15.403471
439 1 0.000000 -21.182890 5.908851 -10.583129
440 1 0.000000 -21.182890 5.908851 2.410171
441 1 0.000000 -21.182890 5.908851 15.403471
442 1 0.000000 -21.182890 14.153759 -10.583129
443 1 0.000000 -21.182890 14.153759 2.410171
444 1 0.000000 -21.182890 14.153759 15.403471
445 1 0.000000 -16.422690 -10.580966 -10.583129
446 1 0.000000 -16.422690 -10.580966 2.410171
447 1 0.000000 -16.422690 -10.580966 15.403471
448 1 0.000000 -16.422690 -2.336057 -10.583129
449 1 0.000000 -16.422690 -2.336057 2.410171
450 1 0.000000 -16.422690 -2.336057 15.403471
451 1 0.000000 -16.422690 5.908851 -10.583129
452 1 0.000000 -16.422690 5.908851 2.410171
453 1 0.000000 -16.422690 5.908851 15.403471
454 1 0.000000 -16.422690 14.153759 -10.583129
455 1 0.000000 -16.422690 14.153759 2.410171
456 1 0.000000 -16.422690 14.153759 15.403471
457 1 0.000000 -11.662490 -10.580966 -10.583129
458 1 0.000000 -11.662490 -10.580966 2.410171
459 1 0.000000 -11.662490 -10.580966 15.403471
460 1 0.000000 -11.662490 -2.336057 -10.583129
461 1 0.000000 -11.662490 -2.336057 2.410171
462 1 0.000000 -11.662490 -2.336057 15.403471
463 1 0.000000 -11.662490 5.908851 -10.583129
464 1 0.000000 -11.662490 5.908851 2.410171
465 1 0.000000 -11.662490 5.908851 15.403471
466 1 0.000000 -11.662490 14.153759 -10.583129
467 1 0.000000 -11.662490 14.153759 2.410171
468 1 0.000000 -11.662490 14.153759 15.403471
469 1 0.000000 -6.902290 -10.580966 -10.583129
470 1 0.000000 -6.902290 -10.580966 2.410171
471 1 0.000000 -6.902290 -10.580966 15.403471
472 1 0.000000 -6.902290 -2.336057 -10.583129
473 1 0.000000 -6.902290 -2.336057 2.410171
474 1 0.000000 -6.902290 -2.336057 15.403471
475 1 0.000000 -6.902290 5.908851 -10.583129
476 1 0.000000 -6.902290 5.908851 2.410171
477 1 0.000000 -6.902290 5.908851 15.403471
478 1 0.000000 -6.902290 14.153759 -10.583129
479 1 0.000000 -6.902290 14.153759 2.410171
480 1 0.000000 -6.902290 14.153759 15.403471
481 1 0.000000 -2.142090 -10.580966 -10.583129
482 1 0.000000 -2.142090 -10.580966 2.410171
483 1 0.000000 -2.142090 -10.580966 15.403471
484 1 0.000000 -2.142090 -2.336057 -10.583129
485 1 0.000000 -2.142090 -2.336057 2.410171
486 1 0.000000 -2.142090 -2.336057 15.403471
487 1 0.000000 -2.142090 5.908851 -10.583129
488 1 0.000000 -2.142090 5.908851 2.410171
489 1 0.000000 -2.142090 5.908851 15.403471
490 1 0.000000 -2.142090 14.153759 -10.583129
491 1 0.000000 -2.142090 14.153759 2.410171
492 1 0.000000 -2.142090 14.153759 15.403471
493 1 0.000000 2.618110 -10.580966 -10.583129
494 1 0.000000 2.618110 -10.580966 2.410171
495 1 0.000000 2.618110 -10.580966 15.403471
496 1 0.000000 2.618110 -2.336057 -10.583129
497 1 0.000000 2.618110 -2.336057 2.410171
498 1 0.000000 2.618110 -2.336057 15.403471
499 1 0.000000 2.618110 5.908851 -10.583129
500 1 0.000000 2.618110 5.908851 2.410171
501 1 0.000000 2.618110 5.908851 15.403471
502 1 0.000000 2.618110 14.153759 -10.583129
503 1 0.000000 2.618110 14.153759 2.410171
504 1 0.000000 2.618110 14.153759 15.403471
505 1 0.000000 7.378310 -10.580966 -10.583129
506 1 0.000000 7.378310 -10.580966 2.410171
507 1 0.000000 7.378310 -10.580966 15.403471
508 1 0.000000 7.378310 -2.336057 -10.583129
509 1 0.000000 7.378310 -2.336057 2.410171
510 1 0.000000 7.378310 -2.336057 15.403471
511 1 0.000000 7.378310 5.908851 -10.583129
512 1 0.000000 7.378310 5.908851 2.410171
513 1 0.000000 7.378310 5.908851 15.403471
514 1 0.000000 7.378310 14.153759 -10.583129
515 1 0.000000 7.378310 14.153759 2.410171
516 1 0.000000 7.378310 14.153759 15.403471
517 1 0.000000 12.138510 -10.580966 -10.583129
518 1 0.000000 12.138510 -10.580966 2.410171
519 1 0.000000 12.138510 -10.580966 15.403471
520 1 0.000000 12.138510 -2.336057 -10.583129
521 1 0.000000 12.138510 -2.336057 2.410171
522 1 0.000000 12.138510 -2.336057 15.403471
523 1 0.000000 12.138510 5.908851 -10.583129
524 1 0.000000 12.138510 5.908851 2.410171
525 1 0.000000 12.138510 5.908851 15.403471
526 1 0.000000 12.138510 14.153759 -10.583129
527 1 0.000000 12.138510 14.153759 2.410171
528 1 0.000000 12.138510 14.153759 15.403471
529 1 0.000000 16.898710 -10.580966 -10.583129
530 1 0.000000 16.898710 -10.580966 2.410171
531 1 0.000000 16.898710 -10.580966 15.403471
532 1 0.000000 16.898710 -2.336057 -10.583129
533 1 0.000000 16.898710 -2.336057 2.410171
534 1 0.000000 16.898710 -2.336057 15.403471
535 1 0.000000 16.898710 5.908851 -10.583129
536 1 0.000000 16.898710 5.908851 2.410171
537 1 0.000000 16.898710 5.908851 15.403471
538 1 0.000000 16.898710 14.153759 -10.583129
539 1 0.000000 16.898710 14.153759 2.410171
540 1 0.000000 16.898710 14.153759 15.403471
541 1 0.000000 -21.182890 -16.077571 -14.914229
542 1 0.000000 -21.182890 -16.077571 -1.920929
543 1 0.000000 -21.182890 -16.077571 11.072371
544 1 0.000000 -21.182890 -7.832663 -14.914229
545 1 0.000000 -21.182890 -7.832663 -1.920929
546 1 0.000000 -21.182890 -7.832663 11.072371
547 1 0.000000 -21.182890 0.412245 -14.914229
548 1 0.000000 -21.182890 0.412245 -1.920929
549 1 0.000000 -21.182890 0.412245 11.072371
550 1 0.000000 -21.182890 8.657154 -14.914229
551 1 0.000000 -21.182890 8.657154 -1.920929
552 1 0.000000 -21.182890 8.657154 11.072371
553 1 0.000000 -16.422690 -16.077571 -14.914229
554 1 0.000000 -16.422690 -16.077571 -1.920929
555 1 0.000000 -16.422690 -16.077571 11.072371
556 1 0.000000 -16.422690 -7.832663 -14.914229
557 1 0.000000 -16.422690 -7.832663 -1.920929
558 1 0.000000 -16.422690 -7.832663 11.072371
559 1 0.000000 -16.422690 0.412245 -14.914229
560 1 0.000000 -16.422690 0.412245 -1.920929
561 1 0.000000 -16.422690 0.412245 11.072371
562 1 0.000000 -16.422690 8.657154 -14.914229
563 1 0.000000 -16.422690 8.657154 -1.920929
564 1 0.000000 -16.422690 8.657154 11.072371
565 1 0.000000 -11.662490 -16.077571 -14.914229
566 1 0.000000 -11.662490 -16.077571 -1.920929
567 1 0.000000 -11.662490 -16.077571 11.072371
568 1 0.000000 -11.662490 -7.832663 -14.914229
569 1 0.000000 -11.662490 -7.832663 -1.920929
570 1 0.000000 -11.662490 -7.832663 11.072371
571 1 0.000000 -11.662490 0.412245 -14.914229
572 1 0.000000 -11.662490 0.412245 -1.920929
573 1 0.000000 -11.662490 0.412245 11.072371
574 1 0.000000 -11.662490 8.657154 -14.914229
575 1 0.000000 -11.662490 8.657154 -1.920929
576 1 0.000000 -11.662490 8.657154 11.072371
577 1 0.000000 -6.902290 -16.077571 -14.914229
578 1 0.000000 -6.902290 -16.077571 -1.920929
579 1 0.000000 -6.902290 -16.077571 11.072371
580 1 0.000000 -6.902290 -7.832663 -14.914229
581 1 0.000000 -6.902290 -7.832663 -1.920929
582 1 0.000000 -6.902290 -7.832663 11.072371
583 1 0.000000 -6.902290 0.412245 -14.914229
584 1 0.000000 -6.902290 0.412245 -1.920929
585 1 0.000000 -6.902290 0.412245 11.072371
586 1 0.000000 -6.902290 8.657154 -14.914229
587 1 0.000000 -6.902290 8.657154 -1.920929
588 1 0.000000 -6.902290 8.657154 11.072371
589 1 0.000000 -2.142090 -16.077571 -14.914229
590 1 0.000000 -2.142090 -16.077571 -1.920929
591 1 0.000000 -2.142090 -16.077571 11.072371
592 1 0.000000 -2.142090 -7.832663 -14.914229
593 1 0.000000 -2.142090 -7.832663 -1.920929
594 1 0.000000 -2.142090 -7.832663 11.072371
595 1 0.000000 -2.142090 0.412245 -14.914229
596 1 0.000000 -2.142090 0.412245 -1.920929
597 1 0.000000 -2.142090 0.412245 11.072371
598 1 0.000000 -2.142090 8.657154 -14.914229
599 1 0.000000 -2.142090 8.657154 -1.920929
600 1 0.000000 -2.142090 8.657154 11.072371
601 1 0.000000 2.618110 -16.077571 -14.914229
602 1 0.000000 2.618110 -16.077571 -1.920929
603 1 0.000000 2.618110 -16.077571 11.072371
604 1 0.000000 2.618110 -7.832663 -14.914229
605 1 0.000000 2.618110 -7.832663 -1.920929
606 1 0.000000 2.618110 -7.832663 11.072371
607 1 0.000000 2.618110 0.412245 -14.914229
608 1 0.000000 2.618110 0.412245 -1.920929
609 1 0.000000 2.618110 0.412245 11.072371
610 1 0.000000 2.618110 8.657154 -14.914229
611 1 0.000000 2.618110 8.657154 -1.920929
612 1 0.000000 2.618110 8.657154 11.072371
613 1 0.000000 7.378310 -16.077571 -14.914229
614 1 0.000000 7.378310 -16.077571 -1.920929
615 1 0.000000 7.378310 -16.077571 11.072371
616 1 0.000000 7.378310 -7.832663 -14.914229
617 1 0.000000 7.378310 -7.832663 -1.920929
618 1 0.000000 7.378310 -7.832663 11.072371
619 1 0.000000 7.378310 0.412245 -14.914229
620 1 0.000000 7.378310 0.412245 -1.920929
621 1 0.000000 7.378310 0.412245 11.072371
622 1 0.000000 7.378310 8.657154 -14.914229
623 1 0.000000 7.378310 8.657154 -1.920929
624 1 0.000000 7.378310 8.657154 11.072371
625 1 0.000000 12.138510 -16.077571 -14.914229
626 1 0.000000 12.138510 -16.077571 -1.920929
627 1 0.000000 12.138510 -16.077571 11.072371
628 1 0.000000 12.138510 -7.832663 -14.914229
629 1 0.000000 12.138510 -7.832663 -1.920929
630 1 0.000000 12.138510 -7.832663 11.072371
631 1 0.000000 12.138510 0.412245 -14.914229
632 1 0.000000 12.138510 0.412245 -1.920929
633 1 0.000000 12.138510 0.412245 11.072371
634 1 0.000000 12.138510 8.657154 -14.914229
635 1 0.000000 12.138510 8.657154 -1.920929
636 1 0.000000 12.138510 8.657154 11.072371
637 1 0.000000 16.898710 -16.077571 -14.914229
638 1 0.000000 16.898710 -16.077571 -1.920929
639 1 0.000000 16.898710 -16.077571 11.072371
640 1 0.000000 16.898710 -7.832663 -14.914229
641 1 0.000000 16.898710 -7.832663 -1.920929
642 1 0.000000 16.898710 -7.832663 11.072371
643 1 0.000000 16.898710 0.412245 -14.914229
644 1 0.000000 16.898710 0.412245 -1.920929
645 1 0.000000 16.898710 0.412245 11.072371
646 1 0.000000 16.898710 8.657154 -14.914229
647 1 0.000000 16.898710 8.657154 -1.920929
648 1 0.000000 16.898710 8.657154 11.072371
649 1 0.000000 -16.422690 -16.077571 -8.417579
650 1 0.000000 -16.422690 -16.077571 4.575721
651 1 0.000000 -16.422690 -16.077571 17.569021
652 1 0.000000 -16.422690 -7.832663 -8.417579
653 1 0.000000 -16.422690 -7.832663 4.575721
654 1 0.000000 -16.422690 -7.832663 17.569021
655 1 0.000000 -16.422690 0.412245 -8.417579
656 1 0.000000 -16.422690 0.412245 4.575721
657 1 0.000000 -16.422690 0.412245 17.569021
658 1 0.000000 -16.422690 8.657154 -8.417579
659 1 0.000000 -16.422690 8.657154 4.575721
660 1 0.000000 -16.422690 8.657154 17.569021
661 1 0.000000 -11.662490 -16.077571 -8.417579
662 1 0.000000 -11.662490 -16.077571 4.575721
663 1 0.000000 -11.662490 -16.077571 17.569021
664 1 0.000000 -11.662490 -7.832663 -8.417579
665 1 0.000000 -11.662490 -7.832663 4.575721
666 1 0.000000 -11.662490 -7.832663 17.569021
667 1 0.000000 -11.662490 0.412245 -8.417579
668 1 0.000000 -11.662490 0.412245 4.575721
669 1 0.000000 -11.662490 0.412245 17.569021
670 1 0.000000 -11.662490 8.657154 -8.417579
671 1 0.000000 -11.662490 8.657154 4.575721
672 1 0.000000 -11.662490 8.657154 17.569021
673 1 0.000000 -6.902290 -16.077571 -8.417579
674 1 0.000000 -6.902290 -16.077571 4.575721
675 1 0.000000 -6.902290 -16.077571 17.569021
676 1 0.000000 -6.902290 -7.832663 -8.417579
677 1 0.000000 -6.902290 -7.832663 4.575721
678 1 0.000000 -6.902290 -7.832663 17.569021
679 1 0.000000 -6.902290 0.412245 -8.417579
680 1 0.000000 -6.902290 0.412245 4.575721
681 1 0.000000 -6.902290 0.412245 17.569021
682 1 0.000000 -6.902290 8.657154 -8.417579
683 1 0.000000 -6.902290 8.657154 4.575721
684 1 0.000000 -6.902290 8.657154 17.569021
685 1 0.000000 -2.142090 -16.077571 -8.417579
686 1 0.000000 -2.142090 -16.077571 4.575721
687 1 0.000000 -2.142090 -16.077571 17.569021
688 1 0.000000 -2.142090 -7.832663 -8.417579
689 1 0.000000 -2.142090 -7.832663 4.575721
690 1 0.000000 -2.142090 -7.832663 17.569021
691 1 0.000000 -2.142090 0.412245 -8.417579
692 1 0.000000 -2.142090 0.412245 4.575721
693 1 0.000000 -2.142090 0.412245 17.569021
694 1 0.000000 -2.142090 8.657154 -8.417579
695 1 0.000000 -2.142090 8.657154 4.575721
696 1 0.000000 -2.142090 8.657154 17.569021
697 1 0.000000 2.618110 -16.077571 -8.417579
698 1 0.000000 2.618110 -16.077571 4.575721
699 1 0.000000 2.618110 -16.077571 17.569021
700 1 0.000000 2.618110 -7.832663 -8.417579
701 1 0.000000 2.618110 -7.832663 4.575721
702 1 0.000000 2.618110 -7.832663 17.569021
703 1 0.000000 2.618110 0.412245 -8.417579
704 1 0.000000 2.618110 0.412245 4.575721
705 1 0.000000 2.618110 0.412245 17.569021
706 1 0.000000 2.618110 8.657154 -8.417579
707 1 0.000000 2.618110 8.657154 4.575721
708 1 0.000000 2.618110 8.657154 17.569021
709 1 0.000000 7.378310 -16.077571 -8.417579
710 1 0.000000 7.378310 -16.077571 4.575721
711 1 0.000000 7.378310 -16.077571 17.569021
712 1 0.000000 7.378310 -7.832663 -8.417579
713 1 0.000000 7.378310 -7.832663 4.575721
714 1 0.000000 7.378310 -7.832663 17.569021
715 1 0.000000 7.378310 0.412245 -8.417579
716 1 0.000000 7.378310 0.412245 4.575721
717 1 0.000000 7.378310 0.412245 17.569021
718 1 0.000000 7.378310 8.657154 -8.417579
719 1 0.000000 7.378310 8.657154 4.575721
720 1 0.000000 7.378310 8.657154 17.569021
721 1 0.000000 12.138510 -16.077571 -8.417579
722 1 0.000000 12.138510 -16.077571 4.575721
723 1 0.000000 12.138510 -16.077571 17.569021
724 1 0.000000 12.138510 -7.832663 -8.417579
725 1 0.000000 12.138510 -7.832663 4.575721
726 1 0.000000 12.138510 -7.832663 17.569021
727 1 0.000000 12.138510 0.412245 -8.417579
728 1 0.000000 12.138510 0.412245 4.575721
729 1 0.000000 12.138510 0.412245 17.569021
730 1 0.000000 12.138510 8.657154 -8.417579
731 1 0.000000 12.138510 8.657154 4.575721
732 1 0.000000 12.138510 8.657154 17.569021
733 1 0.000000 16.898710 -16.077571 -8.417579
734 1 0.000000 16.898710 -16.077571 4.575721
735 1 0.000000 16.898710 -16.077571 17.569021
736 1 0.000000 16.898710 -7.832663 -8.417579
737 1 0.000000 16.898710 -7.832663 4.575721
738 1 0.000000 16.898710 -7.832663 17.569021
739 1 0.000000 16.898710 0.412245 -8.417579
740 1 0.000000 16.898710 0.412245 4.575721
741 1 0.000000 16.898710 0.412245 17.569021
742 1 0.000000 16.898710 8.657154 -8.417579
743 1 0.000000 16.898710 8.657154 4.575721
744 1 0.000000 16.898710 8.657154 17.569021
745 1 0.000000 21.658910 -16.077571 -8.417579
746 1 0.000000 21.658910 -16.077571 4.575721
747 1 0.000000 21.658910 -16.077571 17.569021
748 1 0.000000 21.658910 -7.832663 -8.417579
749 1 0.000000 21.658910 -7.832663 4.575721
750 1 0.000000 21.658910 -7.832663 17.569021
751 1 0.000000 21.658910 0.412245 -8.417579
752 1 0.000000 21.658910 0.412245 4.575721
753 1 0.000000 21.658910 0.412245 17.569021
754 1 0.000000 21.658910 8.657154 -8.417579
755 1 0.000000 21.658910 8.657154 4.575721
756 1 0.000000 21.658910 8.657154 17.569021
757 1 0.000000 -16.422690 -13.329268 -12.748679
758 1 0.000000 -16.422690 -13.329268 0.244621
759 1 0.000000 -16.422690 -13.329268 13.237921
760 1 0.000000 -16.422690 -5.084360 -12.748679
761 1 0.000000 -16.422690 -5.084360 0.244621
762 1 0.000000 -16.422690 -5.084360 13.237921
763 1 0.000000 -16.422690 3.160548 -12.748679
764 1 0.000000 -16.422690 3.160548 0.244621
765 1 0.000000 -16.422690 3.160548 13.237921
766 1 0.000000 -16.422690 11.405456 -12.748679
767 1 0.000000 -16.422690 11.405456 0.244621
768 1 0.000000 -16.422690 11.405456 13.237921
769 1 0.000000 -11.662490 -13.329268 -12.748679
770 1 0.000000 -11.662490 -13.329268 0.244621
771 1 0.000000 -11.662490 -13.329268 13.237921
772 1 0.000000 -11.662490 -5.084360 -12.748679
773 1 0.000000 -11.662490 -5.084360 0.244621
774 1 0.000000 -11.662490 -5.084360 13.237921
775 1 0.000000 -11.662490 3.160548 -12.748679
776 1 0.000000 -11.662490 3.160548 0.244621
777 1 0.000000 -11.662490 3.160548 13.237921
778 1 0.000000 -11.662490 11.405456 -12.748679
779 1 0.000000 -11.662490 11.405456 0.244621
780 1 0.000000 -11.662490 11.405456 13.237921
781 1 0.000000 -6.902290 -13.329268 -12.748679
782 1 0.000000 -6.902290 -13.329268 0.244621
783 1 0.000000 -6.902290 -13.329268 13.237921
784 1 0.000000 -6.902290 -5.084360 -12.748679
785 1 0.000000 -6.902290 -5.084360 0.244621
786 1 0.000000 -6.902290 -5.084360 13.237921
787 1 0.000000 -6.902290 3.160548 -12.748679
788 1 0.000000 -6.902290 3.160548 0.244621
789 1 0.000000 -6.902290 3.160548 13.237921
790 1 0.000000 -6.902290 11.405456 -12.748679
791 1 0.000000 -6.902290 11.405456 0.244621
792 1 0.000000 -6.902290 11.405456 13.237921
793 1 0.000000 -2.142090 -13.329268 -12.748679
794 1 0.000000 -2.142090 -13.329268 0.244621
795 1 0.000000 -2.142090 -13.329268 13.237921
796 1 0.000000 -2.142090 -5.084360 -12.748679
797 1 0.000000 -2.142090 -5.084360 0.244621
798 1 0.000000 -2.142090 -5.084360 13.237921
799 1 0.000000 -2.142090 3.160548 -12.748679
800 1 0.000000 -2.142090 3.160548 0.244621
801 1 0.000000 -2.142090 3.160548 13.237921
802 1 0.000000 -2.142090 11.405456 -12.748679
803 1 0.000000 -2.142090 11.405456 0.244621
804 1 0.000000 -2.142090 11.405456 13.237921
805 1 0.000000 2.618110 -13.329268 -12.748679
806 1 0.000000 2.618110 -13.329268 0.244621
807 1 0.000000 2.618110 -13.329268 13.237921
808 1 0.000000 2.618110 -5.084360 -12.748679
809 1 0.000000 2.618110 -5.084360 0.244621
810 1 0.000000 2.618110 -5.084360 13.237921
811 1 0.000000 2.618110 3.160548 -12.748679
812 1 0.000000 2.618110 3.160548 0.244621
813 1 0.000000 2.618110 3.160548 13.237921
814 1 0.000000 2.618110 11.405456 -12.748679
815 1 0.000000 2.618110 11.405456 0.244621
816 1 0.000000 2.618110 11.405456 13.237921
817 1 0.000000 7.378310 -13.329268 -12.748679
818 1 0.000000 7.378310 -13.329268 0.244621
819 1 0.000000 7.378310 -13.329268 13.237921
820 1 0.000000 7.378310 -5.084360 -12.748679
821 1 0.000000 7.378310 -5.084360 0.244621
822 1 0.000000 7.378310 -5.084360 13.237921
823 1 0.000000 7.378310 3.160548 -12.748679
824 1 0.000000 7.378310 3.160548 0.244621
825 1 0.000000 7.378310 3.160548 13.237921
826 1 0.000000 7.378310 11.405456 -12.748679
827 1 0.000000 7.378310 11.405456 0.244621
828 1 0.000000 7.378310 11.405456 13.237921
829 1 0.000000 12.138510 -13.329268 -12.748679
830 1 0.000000 12.138510 -13.329268 0.244621
831 1 0.000000 12.138510 -13.329268 13.237921
832 1 0.000000 12.138510 -5.084360 -12.748679
833 1 0.000000 12.138510 -5.084360 0.244621
834 1 0.000000 12.138510 -5.084360 13.237921
835 1 0.000000 12.138510 3.160548 -12.748679
836 1 0.000000 12.138510 3.160548 0.244621
837 1 0.000000 12.138510 3.160548 13.237921
838 1 0.000000 12.138510 11.405456 -12.748679
839 1 0.000000 12.138510 11.405456 0.244621
840 1 0.000000 12.138510 11.405456 13.237921
841 1 0.000000 16.898710 -13.329268 -12.748679
842 1 0.000000 16.898710 -13.329268 0.244621
843 1 0.000000 16.898710 -13.329268 13.237921
844 1 0.000000 16.898710 -5.084360 -12.748679
845 1 0.000000 16.898710 -5.084360 0.244621
846 1 0.000000 16.898710 -5.084360 13.237921
847 1 0.000000 16.898710 3.160548 -12.748679
848 1 0.000000 16.898710 3.160548 0.244621
849 1 0.000000 16.898710 3.160548 13.237921
850 1 0.000000 16.898710 11.405456 -12.748679
851 1 0.000000 16.898710 11.405456 0.244621
852 1 0.000000 16.898710 11.405456 13.237921
853 1 0.000000 21.658910 -13.329268 -12.748679
854 1 0.000000 21.658910 -13.329268 0.244621
855 1 0.000000 21.658910 -13.329268 13.237921
856 1 0.000000 21.658910 -5.084360 -12.748679
857 1 0.000000 21.658910 -5.084360 0.244621
858 1 0.000000 21.658910 -5.084360 13.237921
859 1 0.000000 21.658910 3.160548 -12.748679
860 1 0.000000 21.658910 3.160548 0.244621
861 1 0.000000 21.658910 3.160548 13.237921
862 1 0.000000 21.658910 11.405456 -12.748679
863 1 0.000000 21.658910 11.405456 0.244621
864 1 0.000000 21.658910 11.405456 13.237921
865 1 0.000000 -18.802790 -14.703420 -17.079779
866 1 0.000000 -18.802790 -14.703420 -4.086479
867 1 0.000000 -18.802790 -14.703420 8.906821
868 1 0.000000 -18.802790 -6.458511 -17.079779
869 1 0.000000 -18.802790 -6.458511 -4.086479
870 1 0.000000 -18.802790 -6.458511 8.906821
871 1 0.000000 -18.802790 1.786397 -17.079779
872 1 0.000000 -18.802790 1.786397 -4.086479
873 1 0.000000 -18.802790 1.786397 8.906821
874 1 0.000000 -18.802790 10.031305 -17.079779
875 1 0.000000 -18.802790 10.031305 -4.086479
876 1 0.000000 -18.802790 10.031305 8.906821
877 1 0.000000 -14.042590 -14.703420 -17.079779
878 1 0.000000 -14.042590 -14.703420 -4.086479
879 1 0.000000 -14.042590 -14.703420 8.906821
880 1 0.000000 -14.042590 -6.458511 -17.079779
881 1 0.000000 -14.042590 -6.458511 -4.086479
882 1 0.000000 -14.042590 -6.458511 8.906821
883 1 0.000000 -14.042590 1.786397 -17.079779
884 1 0.000000 -14.042590 1.786397 -4.086479
885 1 0.000000 -14.042590 1.786397 8.906821
886 1 0.000000 -14.042590 10.031305 -17.079779
887 1 0.000000 -14.042590 10.031305 -4.086479
888 1 0.000000 -14.042590 10.031305 8.906821
889 1 0.000000 -9.282390 -14.703420 -17.079779
890 1 0.000000 -9.282390 -14.703420 -4.086479
891 1 0.000000 -9.282390 -14.703420 8.906821
892 1 0.000000 -9.282390 -6.458511 -17.079779
893 1 0.000000 -9.282390 -6.458511 -4.086479
894 1 0.000000 -9.282390 -6.458511 8.906821
895 1 0.000000 -9.282390 1.786397 -17.079779
896 1 0.000000 -9.282390 1.786397 -4.086479
897 1 0.000000 -9.282390 1.786397 8.906821
898 1 0.000000 -9.282390 10.031305 -17.079779
899 1 0.000000 -9.282390 10.031305 -4.086479
900 1 0.000000 -9.282390 10.031305 8.906821
901 1 0.000000 -4.522190 -14.703420 -17.079779
902 1 0.000000 -4.522190 -14.703420 -4.086479
903 1 0.000000 -4.522190 -14.703420 8.906821
904 1 0.000000 -4.522190 -6.458511 -17.079779
905 1 0.000000 -4.522190 -6.458511 -4.086479
906 1 0.000000 -4.522190 -6.458511 8.906821
907 1 0.000000 -4.522190 1.786397 -17.079779
908 1 0.000000 -4.522190 1.786397 -4.086479
909 1 0.000000 -4.522190 1.786397 8.906821
910 1 0.000000 -4.522190 10.031305 -17.079779
911 1 0.000000 -4.522190 10.031305 -4.086479
912 1 0.000000 -4.522190 10.031305 8.906821
913 1 0.000000 0.238010 -14.703420 -17.079779
914 1 0.000000 0.238010 -14.703420 -4.086479
915 1 0.000000 0.238010 -14.703420 8.906821
916 1 0.000000 0.238010 -6.458511 -17.079779
917 1 0.000000 0.238010 -6.458511 -4.086479
918 1 0.000000 0.238010 -6.458511 8.906821
919 1 0.000000 0.238010 1.786397 -17.079779
920 1 0.000000 0.238010 1.786397 -4.086479
921 1 0.000000 0.238010 1.786397 8.906821
922 1 0.000000 0.238010 10.031305 -17.079779
923 1 0.000000 0.238010 10.031305 -4.086479
924 1 0.000000 0.238010 10.031305 8.906821
925 1 0.000000 4.998210 -14.703420 -17.079779
926 1 0.000000 4.998210 -14.703420 -4.086479
927 1 0.000000 4.998210 -14.703420 8.906821
928 1 0.000000 4.998210 -6.458511 -17.079779
929 1 0.000000 4.998210 -6.458511 -4.086479
930 1 0.000000 4.998210 -6.458511 8.906821
931 1 0.000000 4.998210 1.786397 -17.079779
932 1 0.000000 4.998210 1.786397 -4.086479
933 1 0.000000 4.998210 1.786397 8.906821
934 1 0.000000 4.998210 10.031305 -17.079779
935 1 0.000000 4.998210 10.031305 -4.086479
936 1 0.000000 4.998210 10.031305 8.906821
937 1 0.000000 9.758410 -14.703420 -17.079779
938 1 0.000000 9.758410 -14.703420 -4.086479
939 1 0.000000 9.758410 -14.703420 8.906821
940 1 0.000000 9.758410 -6.458511 -17.079779
941 1 0.000000 9.758410 -6.458511 -4.086479
942 1 0.000000 9.758410 -6.458511 8.906821
943 1 0.000000 9.758410 1.786397 -17.079779
944 1 0.000000 9.758410 1.786397 -4.086479
945 1 0.000000 9.758410 1.786397 8.906821
946 1 0.000000 9.758410 10.031305 -17.079779
947 1 0.000000 9.758410 10.031305 -4.086479
948 1 0.000000 9.758410 10.031305 8.906821
949 1 0.000000 14.518610 -14.703420 -17.079779
950 1 0.000000 14.518610 -14.703420 -4.086479
951 1 0.000000 14.518610 -14.703420 8.906821
952 1 0.000000 14.518610 -6.458511 -17.079779
953 1 0.000000 14.518610 -6.458511 -4.086479
954 1 0.000000 14.518610 -6.458511 8.906821
955 1 0.000000 14.518610 1.786397 -17.079779
956 1 0.000000 14.518610 1.786397 -4.086479
957 1 0.000000 14.518610 1.786397 8.906821
958 1 0.000000 14.518610 10.031305 -17.079779
959 1 0.000000 14.518610 10.031305 -4.086479
960 1 0.000000 14.518610 10.031305 8.906821
961 1 0.000000 19.278810 -14.703420 -17.079779
962 1 0.000000 19.278810 -14.703420 -4.086479
963 1 0.000000 19.278810 -14.703420 8.906821
964 1 0.000000 19.278810 -6.458511 -17.079779
965 1 0.000000 19.278810 -6.458511 -4.086479
966 1 0.000000 19.278810 -6.458511 8.906821
967 1 0.000000 19.278810 1.786397 -17.079779
968 1 0.000000 19.278810 1.786397 -4.086479
969 1 0.000000 19.278810 1.786397 8.906821
970 1 0.000000 19.278810 10.031305 -17.079779
971 1 0.000000 19.278810 10.031305 -4.086479
972 1 0.000000 19.278810 10.031305 8.906821
973 1 0.000000 -16.422690 -10.580966 -17.079779
974 1 0.000000 -16.422690 -10.580966 -4.086479
975 1 0.000000 -16.422690 -10.580966 8.906821
976 1 0.000000 -16.422690 -2.336057 -17.079779
977 1 0.000000 -16.422690 -2.336057 -4.086479
978 1 0.000000 -16.422690 -2.336057 8.906821
979 1 0.000000 -16.422690 5.908851 -17.079779
980 1 0.000000 -16.422690 5.908851 -4.086479
981 1 0.000000 -16.422690 5.908851 8.906821
982 1 0.000000 -16.422690 14.153759 -17.079779
983 1 0.000000 -16.422690 14.153759 -4.086479
984 1 0.000000 -16.422690 14.153759 8.906821
985 1 0.000000 -11.662490 -10.580966 -17.079779
986 1 0.000000 -11.662490 -10.580966 -4.086479
987 1 0.000000 -11.662490 -10.580966 8.906821
988 1 0.000000 -11.662490 -2.336057 -17.079779
989 1 0.000000 -11.662490 -2.336057 -4.086479
990 1 0.000000 -11.662490 -2.336057 8.906821
991 1 0.000000 -11.662490 5.908851 -17.079779
992 1 0.000000 -11.662490 5.908851 -4.086479
993 1 0.000000 -11.662490 5.908851 8.906821
994 1 0.000000 -11.662490 14.153759 -17.079779
995 1 0.000000 -11.662490 14.153759 -4.086479
996 1 0.000000 -11.662490 14.153759 8.906821
997 1 0.000000 -6.902290 -10.580966 -17.079779
998 1 0.000000 -6.902290 -10.580966 -4.086479
999 1 0.000000 -6.902290 -10.580966 8.906821
1000 1 0.000000 -6.902290 -2.336057 -17.079779
1001 1 0.000000 -6.902290 -2.336057 -4.086479
1002 1 0.000000 -6.902290 -2.336057 8.906821
1003 1 0.000000 -6.902290 5.908851 -17.079779
1004 1 0.000000 -6.902290 5.908851 -4.086479
1005 1 0.000000 -6.902290 5.908851 8.906821
1006 1 0.000000 -6.902290 14.153759 -17.079779
1007 1 0.000000 -6.902290 14.153759 -4.086479
1008 1 0.000000 -6.902290 14.153759 8.906821
1009 1 0.000000 -2.142090 -10.580966 -17.079779
1010 1 0.000000 -2.142090 -10.580966 -4.086479
1011 1 0.000000 -2.142090 -10.580966 8.906821
1012 1 0.000000 -2.142090 -2.336057 -17.079779
1013 1 0.000000 -2.142090 -2.336057 -4.086479
1014 1 0.000000 -2.142090 -2.336057 8.906821
1015 1 0.000000 -2.142090 5.908851 -17.079779
1016 1 0.000000 -2.142090 5.908851 -4.086479
1017 1 0.000000 -2.142090 5.908851 8.906821
1018 1 0.000000 -2.142090 14.153759 -17.079779
1019 1 0.000000 -2.142090 14.153759 -4.086479
1020 1 0.000000 -2.142090 14.153759 8.906821
1021 1 0.000000 2.618110 -10.580966 -17.079779
1022 1 0.000000 2.618110 -10.580966 -4.086479
1023 1 0.000000 2.618110 -10.580966 8.906821
1024 1 0.000000 2.618110 -2.336057 -17.079779
1025 1 0.000000 2.618110 -2.336057 -4.086479
1026 1 0.000000 2.618110 -2.336057 8.906821
1027 1 0.000000 2.618110 5.908851 -17.079779
1028 1 0.000000 2.618110 5.908851 -4.086479
1029 1 0.000000 2.618110 5.908851 8.906821
1030 1 0.000000 2.618110 14.153759 -17.079779
1031 1 0.000000 2.618110 14.153759 -4.086479
1032 1 0.000000 2.618110 14.153759 8.906821
1033 1 0.000000 7.378310 -10.580966 -17.079779
1034 1 0.000000 7.378310 -10.580966 -4.086479
1035 1 0.000000 7.378310 -10.580966 8.906821
1036 1 0.000000 7.378310 -2.336057 -17.079779
1037 1 0.000000 7.378310 -2.336057 -4.086479
1038 1 0.000000 7.378310 -2.336057 8.906821
1039 1 0.000000 7.378310 5.908851 -17.079779
1040 1 0.000000 7.378310 5.908851 -4.086479
1041 1 0.000000 7.378310 5.908851 8.906821
1042 1 0.000000 7.378310 14.153759 -17.079779
1043 1 0.000000 7.378310 14.153759 -4.086479
1044 1 0.000000 7.378310 14.153759 8.906821
1045 1 0.000000 12.138510 -10.580966 -17.079779
1046 1 0.000000 12.138510 -10.580966 -4.086479
1047 1 0.000000 12.138510 -10.580966 8.906821
1048 1 0.000000 12.138510 -2.336057 -17.079779
1049 1 0.000000 12.138510 -2.336057 -4.086479
1050 1 0.000000 12.138510 -2.336057 8.906821
1051 1 0.000000 12.138510 5.908851 -17.079779
1052 1 0.000000 12.138510 5.908851 -4.086479
1053 1 0.000000 12.138510 5.908851 8.906821
1054 1 0.000000 12.138510 14.153759 -17.079779
1055 1 0.000000 12.138510 14.153759 -4.086479
1056 1 0.000000 12.138510 14.153759 8.906821
1057 1 0.000000 16.898710 -10.580966 -17.079779
1058 1 0.000000 16.898710 -10.580966 -4.086479
1059 1 0.000000 16.898710 -10.580966 8.906821
1060 1 0.000000 16.898710 -2.336057 -17.079779
1061 1 0.000000 16.898710 -2.336057 -4.086479
1062 1 0.000000 16.898710 -2.336057 8.906821
1063 1 0.000000 16.898710 5.908851 -17.079779
1064 1 0.000000 16.898710 5.908851 -4.086479
1065 1 0.000000 16.898710 5.908851 8.906821
1066 1 0.000000 16.898710 14.153759 -17.079779
1067 1 0.000000 16.898710 14.153759 -4.086479
1068 1 0.000000 16.898710 14.153759 8.906821
1069 1 0.000000 21.658910 -10.580966 -17.079779
1070 1 0.000000 21.658910 -10.580966 -4.086479
1071 1 0.000000 21.658910 -10.580966 8.906821
1072 1 0.000000 21.658910 -2.336057 -17.079779
1073 1 0.000000 21.658910 -2.336057 -4.086479
1074 1 0.000000 21.658910 -2.336057 8.906821
1075 1 0.000000 21.658910 5.908851 -17.079779
1076 1 0.000000 21.658910 5.908851 -4.086479
1077 1 0.000000 21.658910 5.908851 8.906821
1078 1 0.000000 21.658910 14.153759 -17.079779
1079 1 0.000000 21.658910 14.153759 -4.086479
1080 1 0.000000 21.658910 14.153759 8.906821
1081 1 0.000000 -18.802790 -11.955117 -8.417579
1082 1 0.000000 -18.802790 -11.955117 4.575721
1083 1 0.000000 -18.802790 -11.955117 17.569021
1084 1 0.000000 -18.802790 -3.710209 -8.417579
1085 1 0.000000 -18.802790 -3.710209 4.575721
1086 1 0.000000 -18.802790 -3.710209 17.569021
1087 1 0.000000 -18.802790 4.534700 -8.417579
1088 1 0.000000 -18.802790 4.534700 4.575721
1089 1 0.000000 -18.802790 4.534700 17.569021
1090 1 0.000000 -18.802790 12.779608 -8.417579
1091 1 0.000000 -18.802790 12.779608 4.575721
1092 1 0.000000 -18.802790 12.779608 17.569021
1093 1 0.000000 -14.042590 -11.955117 -8.417579
1094 1 0.000000 -14.042590 -11.955117 4.575721
1095 1 0.000000 -14.042590 -11.955117 17.569021
1096 1 0.000000 -14.042590 -3.710209 -8.417579
1097 1 0.000000 -14.042590 -3.710209 4.575721
1098 1 0.000000 -14.042590 -3.710209 17.569021
1099 1 0.000000 -14.042590 4.534700 -8.417579
1100 1 0.000000 -14.042590 4.534700 4.575721
1101 1 0.000000 -14.042590 4.534700 17.569021
1102 1 0.000000 -14.042590 12.779608 -8.417579
1103 1 0.000000 -14.042590 12.779608 4.575721
1104 1 0.000000 -14.042590 12.779608 17.569021
1105 1 0.000000 -9.282390 -11.955117 -8.417579
1106 1 0.000000 -9.282390 -11.955117 4.575721
1107 1 0.000000 -9.282390 -11.955117 17.569021
1108 1 0.000000 -9.282390 -3.710209 -8.417579
1109 1 0.000000 -9.282390 -3.710209 4.575721
1110 1 0.000000 -9.282390 -3.710209 17.569021
1111 1 0.000000 -9.282390 4.534700 -8.417579
1112 1 0.000000 -9.282390 4.534700 4.575721
1113 1 0.000000 -9.282390 4.534700 17.569021
1114 1 0.000000 -9.282390 12.779608 -8.417579
1115 1 0.000000 -9.282390 12.779608 4.575721
1116 1 0.000000 -9.282390 12.779608 17.569021
1117 1 0.000000 -4.522190 -11.955117 -8.417579
1118 1 0.000000 -4.522190 -11.955117 4.575721
1119 1 0.000000 -4.522190 -11.955117 17.569021
1120 1 0.000000 -4.522190 -3.710209 -8.417579
1121 1 0.000000 -4.522190 -3.710209 4.575721
1122 1 0.000000 -4.522190 -3.710209 17.569021
1123 1 0.000000 -4.522190 4.534700 -8.417579
1124 1 0.000000 -4.522190 4.534700 4.575721
1125 1 0.000000 -4.522190 4.534700 17.569021
1126 1 0.000000 -4.522190 12.779608 -8.417579
1127 1 0.000000 -4.522190 12.779608 4.575721
1128 1 0.000000 -4.522190 12.779608 17.569021
1129 1 0.000000 0.238010 -11.955117 -8.417579
1130 1 0.000000 0.238010 -11.955117 4.575721
1131 1 0.000000 0.238010 -11.955117 17.569021
1132 1 0.000000 0.238010 -3.710209 -8.417579
1133 1 0.000000 0.238010 -3.710209 4.575721
1134 1 0.000000 0.238010 -3.710209 17.569021
1135 1 0.000000 0.238010 4.534700 -8.417579
1136 1 0.000000 0.238010 4.534700 4.575721
1137 1 0.000000 0.238010 4.534700 17.569021
1138 1 0.000000 0.238010 12.779608 -8.417579
1139 1 0.000000 0.238010 12.779608 4.575721
1140 1 0.000000 0.238010 12.779608 17.569021
1141 1 0.000000 4.998210 -11.955117 -8.417579
1142 1 0.000000 4.998210 -11.955117 4.575721
1143 1 0.000000 4.998210 -11.955117 17.569021
1144 1 0.000000 4.998210 -3.710209 -8.417579
1145 1 0.000000 4.998210 -3.710209 4.575721
1146 1 0.000000 4.998210 -3.710209 17.569021
1147 1 0.000000 4.998210 4.534700 -8.417579
1148 1 0.000000 4.998210 4.534700 4.575721
1149 1 0.000000 4.998210 4.534700 17.569021
1150 1 0.000000 4.998210 12.779608 -8.417579
1151 1 0.000000 4.998210 12.779608 4.575721
1152 1 0.000000 4.998210 12.779608 17.569021
1153 1 0.000000 9.758410 -11.955117 -8.417579
1154 1 0.000000 9.758410 -11.955117 4.575721
1155 1 0.000000 9.758410 -11.955117 17.569021
1156 1 0.000000 9.758410 -3.710209 -8.417579
1157 1 0.000000 9.758410 -3.710209 4.575721
1158 1 0.000000 9.758410 -3.710209 17.569021
1159 1 0.000000 9.758410 4.534700 -8.417579
1160 1 0.000000 9.758410 4.534700 4.575721
1161 1 0.000000 9.758410 4.534700 17.569021
1162 1 0.000000 9.758410 12.779608 -8.417579
1163 1 0.000000 9.758410 12.779608 4.575721
1164 1 0.000000 9.758410 12.779608 17.569021
1165 1 0.000000 14.518610 -11.955117 -8.417579
1166 1 0.000000 14.518610 -11.955117 4.575721
1167 1 0.000000 14.518610 -11.955117 17.569021
1168 1 0.000000 14.518610 -3.710209 -8.417579
1169 1 0.000000 14.518610 -3.710209 4.575721
1170 1 0.000000 14.518610 -3.710209 17.569021
1171 1 0.000000 14.518610 4.534700 -8.417579
1172 1 0.000000 14.518610 4.534700 4.575721
1173 1 0.000000 14.518610 4.534700 17.569021
1174 1 0.000000 14.518610 12.779608 -8.417579
1175 1 0.000000 14.518610 12.779608 4.575721
1176 1 0.000000 14.518610 12.779608 17.569021
1177 1 0.000000 19.278810 -11.955117 -8.417579
1178 1 0.000000 19.278810 -11.955117 4.575721
1179 1 0.000000 19.278810 -11.955117 17.569021
1180 1 0.000000 19.278810 -3.710209 -8.417579
1181 1 0.000000 19.278810 -3.710209 4.575721
1182 1 0.000000 19.278810 -3.710209 17.569021
1183 1 0.000000 19.278810 4.534700 -8.417579
1184 1 0.000000 19.278810 4.534700 4.575721
1185 1 0.000000 19.278810 4.534700 17.569021
1186 1 0.000000 19.278810 12.779608 -8.417579
1187 1 0.000000 19.278810 12.779608 4.575721
1188 1 0.000000 19.278810 12.779608 17.569021
1189 1 0.000000 -18.802790 -9.206814 -12.748679
1190 1 0.000000 -18.802790 -9.206814 0.244621
1191 1 0.000000 -18.802790 -9.206814 13.237921
1192 1 0.000000 -18.802790 -0.961906 -12.748679
1193 1 0.000000 -18.802790 -0.961906 0.244621
1194 1 0.000000 -18.802790 -0.961906 13.237921
1195 1 0.000000 -18.802790 7.283002 -12.748679
1196 1 0.000000 -18.802790 7.283002 0.244621
1197 1 0.000000 -18.802790 7.283002 13.237921
1198 1 0.000000 -18.802790 15.527911 -12.748679
1199 1 0.000000 -18.802790 15.527911 0.244621
1200 1 0.000000 -18.802790 15.527911 13.237921
1201 1 0.000000 -14.042590 -9.206814 -12.748679
1202 1 0.000000 -14.042590 -9.206814 0.244621
1203 1 0.000000 -14.042590 -9.206814 13.237921
1204 1 0.000000 -14.042590 -0.961906 -12.748679
1205 1 0.000000 -14.042590 -0.961906 0.244621
1206 1 0.000000 -14.042590 -0.961906 13.237921
1207 1 0.000000 -14.042590 7.283002 -12.748679
1208 1 0.000000 -14.042590 7.283002 0.244621
1209 1 0.000000 -14.042590 7.283002 13.237921
1210 1 0.000000 -14.042590 15.527911 -12.748679
1211 1 0.000000 -14.042590 15.527911 0.244621
1212 1 0.000000 -14.042590 15.527911 13.237921
1213 1 0.000000 -9.282390 -9.206814 -12.748679
1214 1 0.000000 -9.282390 -9.206814 0.244621
1215 1 0.000000 -9.282390 -9.206814 13.237921
1216 1 0.000000 -9.282390 -0.961906 -12.748679
1217 1 0.000000 -9.282390 -0.961906 0.244621
1218 1 0.000000 -9.282390 -0.961906 13.237921
1219 1 0.000000 -9.282390 7.283002 -12.748679
1220 1 0.000000 -9.282390 7.283002 0.244621
1221 1 0.000000 -9.282390 7.283002 13.237921
1222 1 0.000000 -9.282390 15.527911 -12.748679
1223 1 0.000000 -9.282390 15.527911 0.244621
1224 1 0.000000 -9.282390 15.527911 13.237921
1225 1 0.000000 -4.522190 -9.206814 -12.748679
1226 1 0.000000 -4.522190 -9.206814 0.244621
1227 1 0.000000 -4.522190 -9.206814 13.237921
1228 1 0.000000 -4.522190 -0.961906 -12.748679
1229 1 0.000000 -4.522190 -0.961906 0.244621
1230 1 0.000000 -4.522190 -0.961906 13.237921
1231 1 0.000000 -4.522190 7.283002 -12.748679
1232 1 0.000000 -4.522190 7.283002 0.244621
1233 1 0.000000 -4.522190 7.283002 13.237921
1234 1 0.000000 -4.522190 15.527911 -12.748679
1235 1 0.000000 -4.522190 15.527911 0.244621
1236 1 0.000000 -4.522190 15.527911 13.237921
1237 1 0.000000 0.238010 -9.206814 -12.748679
1238 1 0.000000 0.238010 -9.206814 0.244621
1239 1 0.000000 0.238010 -9.206814 13.237921
1240 1 0.000000 0.238010 -0.961906 -12.748679
1241 1 0.000000 0.238010 -0.961906 0.244621
1242 1 0.000000 0.238010 -0.961906 13.237921
1243 1 0.000000 0.238010 7.283002 -12.748679
1244 1 0.000000 0.238010 7.283002 0.244621
1245 1 0.000000 0.238010 7.283002 13.237921
1246 1 0.000000 0.238010 15.527911 -12.748679
1247 1 0.000000 0.238010 15.527911 0.244621
1248 1 0.000000 0.238010 15.527911 13.237921
1249 1 0.000000 4.998210 -9.206814 -12.748679
1250 1 0.000000 4.998210 -9.206814 0.244621
1251 1 0.000000 4.998210 -9.206814 13.237921
1252 1 0.000000 4.998210 -0.961906 -12.748679
1253 1 0.000000 4.998210 -0.961906 0.244621
1254 1 0.000000 4.998210 -0.961906 13.237921
1255 1 0.000000 4.998210 7.283002 -12.748679
1256 1 0.000000 4.998210 7.283002 0.244621
1257 1 0.000000 4.998210 7.283002 13.237921
1258 1 0.000000 4.998210 15.527911 -12.748679
1259 1 0.000000 4.998210 15.527911 0.244621
1260 1 0.000000 4.998210 15.527911 13.237921
1261 1 0.000000 9.758410 -9.206814 -12.748679
1262 1 0.000000 9.758410 -9.206814 0.244621
1263 1 0.000000 9.758410 -9.206814 13.237921
1264 1 0.000000 9.758410 -0.961906 -12.748679
1265 1 0.000000 9.758410 -0.961906 0.244621
1266 1 0.000000 9.758410 -0.961906 13.237921
1267 1 0.000000 9.758410 7.283002 -12.748679
1268 1 0.000000 9.758410 7.283002 0.244621
1269 1 0.000000 9.758410 7.283002 13.237921
1270 1 0.000000 9.758410 15.527911 -12.748679
1271 1 0.000000 9.758410 15.527911 0.244621
1272 1 0.000000 9.758410 15.527911 13.237921
1273 1 0.000000 14.518610 -9.206814 -12.748679
1274 1 0.000000 14.518610 -9.206814 0.244621
1275 1 0.000000 14.518610 -9.206814 13.237921
1276 1 0.000000 14.518610 -0.961906 -12.748679
1277 1 0.000000 14.518610 -0.961906 0.244621
1278 1 0.000000 14.518610 -0.961906 13.237921
1279 1 0.000000 14.518610 7.283002 -12.748679
1280 1 0.000000 14.518610 7.283002 0.244621
1281 1 0.000000 14.518610 7.283002 13.237921
1282 1 0.000000 14.518610 15.527911 -12.748679
1283 1 0.000000 14.518610 15.527911 0.244621
1284 1 0.000000 14.518610 15.527911 13.237921
1285 1 0.000000 19.278810 -9.206814 -12.748679
1286 1 0.000000 19.278810 -9.206814 0.244621
1287 1 0.000000 19.278810 -9.206814 13.237921
1288 1 0.000000 19.278810 -0.961906 -12.748679
1289 1 0.000000 19.278810 -0.961906 0.244621
1290 1 0.000000 19.278810 -0.961906 13.237921
1291 1 0.000000 19.278810 7.283002 -12.748679
1292 1 0.000000 19.278810 7.283002 0.244621
1293 1 0.000000 19.278810 7.283002 13.237921
1294 1 0.000000 19.278810 15.527911 -12.748679
1295 1 0.000000 19.278810 15.527911 0.244621
1296 1 0.000000 19.278810 15.527911 13.237921
1297 1 0.000000 -21.182890 -13.329268 -8.906821
1298 1 0.000000 -21.182890 -13.329268 4.086479
1299 1 0.000000 -21.182890 -13.329268 17.079779
1300 1 0.000000 -21.182890 -5.084360 -8.906821
1301 1 0.000000 -21.182890 -5.084360 4.086479
1302 1 0.000000 -21.182890 -5.084360 17.079779
1303 1 0.000000 -21.182890 3.160548 -8.906821
1304 1 0.000000 -21.182890 3.160548 4.086479
1305 1 0.000000 -21.182890 3.160548 17.079779
1306 1 0.000000 -21.182890 11.405456 -8.906821
1307 1 0.000000 -21.182890 11.405456 4.086479
1308 1 0.000000 -21.182890 11.405456 17.079779
1309 1 0.000000 -16.422690 -13.329268 -8.906821
1310 1 0.000000 -16.422690 -13.329268 4.086479
1311 1 0.000000 -16.422690 -13.329268 17.079779
1312 1 0.000000 -16.422690 -5.084360 -8.906821
1313 1 0.000000 -16.422690 -5.084360 4.086479
1314 1 0.000000 -16.422690 -5.084360 17.079779
1315 1 0.000000 -16.422690 3.160548 -8.906821
1316 1 0.000000 -16.422690 3.160548 4.086479
1317 1 0.000000 -16.422690 3.160548 17.079779
1318 1 0.000000 -16.422690 11.405456 -8.906821
1319 1 0.000000 -16.422690 11.405456 4.086479
1320 1 0.000000 -16.422690 11.405456 17.079779
1321 1 0.000000 -11.662490 -13.329268 -8.906821
1322 1 0.000000 -11.662490 -13.329268 4.086479
1323 1 0.000000 -11.662490 -13.329268 17.079779
1324 1 0.000000 -11.662490 -5.084360 -8.906821
1325 1 0.000000 -11.662490 -5.084360 4.086479
1326 1 0.000000 -11.662490 -5.084360 17.079779
1327 1 0.000000 -11.662490 3.160548 -8.906821
1328 1 0.000000 -11.662490 3.160548 4.086479
1329 1 0.000000 -11.662490 3.160548 17.079779
1330 1 0.000000 -11.662490 11.405456 -8.906821
1331 1 0.000000 -11.662490 11.405456 4.086479
1332 1 0.000000 -11.662490 11.405456 17.079779
1333 1 0.000000 -6.902290 -13.329268 -8.906821
1334 1 0.000000 -6.902290 -13.329268 4.086479
1335 1 0.000000 -6.902290 -13.329268 17.079779
1336 1 0.000000 -6.902290 -5.084360 -8.906821
1337 1 0.000000 -6.902290 -5.084360 4.086479
1338 1 0.000000 -6.902290 -5.084360 17.079779
1339 1 0.000000 -6.902290 3.160548 -8.906821
1340 1 0.000000 -6.902290 3.160548 4.086479
1341 1 0.000000 -6.902290 3.160548 17.079779
1342 1 0.000000 -6.902290 11.405456 -8.906821
1343 1 0.000000 -6.902290 11.405456 4.086479
1344 1 0.000000 -6.902290 11.405456 17.079779
1345 1 0.000000 -2.142090 -13.329268 -8.906821
1346 1 0.000000 -2.142090 -13.329268 4.086479
1347 1 0.000000 -2.142090 -13.329268 17.079779
1348 1 0.000000 -2.142090 -5.084360 -8.906821
1349 1 0.000000 -2.142090 -5.084360 4.086479
1350 1 0.000000 -2.142090 -5.084360 17.079779
1351 1 0.000000 -2.142090 3.160548 -8.906821
1352 1 0.000000 -2.142090 3.160548 4.086479
1353 1 0.000000 -2.142090 3.160548 17.079779
1354 1 0.000000 -2.142090 11.405456 -8.906821
1355 1 0.000000 -2.142090 11.405456 4.086479
1356 1 0.000000 -2.142090 11.405456 17.079779
1357 1 0.000000 2.618110 -13.329268 -8.906821
1358 1 0.000000 2.618110 -13.329268 4.086479
1359 1 0.000000 2.618110 -13.329268 17.079779
1360 1 0.000000 2.618110 -5.084360 -8.906821
1361 1 0.000000 2.618110 -5.084360 4.086479
1362 1 0.000000 2.618110 -5.084360 17.079779
1363 1 0.000000 2.618110 3.160548 -8.906821
1364 1 0.000000 2.618110 3.160548 4.086479
1365 1 0.000000 2.618110 3.160548 17.079779
1366 1 0.000000 2.618110 11.405456 -8.906821
1367 1 0.000000 2.618110 11.405456 4.086479
1368 1 0.000000 2.618110 11.405456 17.079779
1369 1 0.000000 7.378310 -13.329268 -8.906821
1370 1 0.000000 7.378310 -13.329268 4.086479
1371 1 0.000000 7.378310 -13.329268 17.079779
1372 1 0.000000 7.378310 -5.084360 -8.906821
1373 1 0.000000 7.378310 -5.084360 4.086479
1374 1 0.000000 7.378310 -5.084360 17.079779
1375 1 0.000000 7.378310 3.160548 -8.906821
1376 1 0.000000 7.378310 3.160548 4.086479
1377 1 0.000000 7.378310 3.160548 17.079779
1378 1 0.000000 7.378310 11.405456 -8.906821
1379 1 0.000000 7.378310 11.405456 4.086479
1380 1 0.000000 7.378310 11.405456 17.079779
1381 1 0.000000 12.138510 -13.329268 -8.906821
1382 1 0.000000 12.138510 -13.329268 4.086479
1383 1 0.000000 12.138510 -13.329268 17.079779
1384 1 0.000000 12.138510 -5.084360 -8.906821
1385 1 0.000000 12.138510 -5.084360 4.086479
1386 1 0.000000 12.138510 -5.084360 17.079779
1387 1 0.000000 12.138510 3.160548 -8.906821
1388 1 0.000000 12.138510 3.160548 4.086479
1389 1 0.000000 12.138510 3.160548 17.079779
1390 1 0.000000 12.138510 11.405456 -8.906821
1391 1 0.000000 12.138510 11.405456 4.086479
1392 1 0.000000 12.138510 11.405456 17.079779
1393 1 0.000000 16.898710 -13.329268 -8.906821
1394 1 0.000000 16.898710 -13.329268 4.086479
1395 1 0.000000 16.898710 -13.329268 17.079779
1396 1 0.000000 16.898710 -5.084360 -8.906821
1397 1 0.000000 16.898710 -5.084360 4.086479
1398 1 0.000000 16.898710 -5.084360 17.079779
1399 1 0.000000 16.898710 3.160548 -8.906821
1400 1 0.000000 16.898710 3.160548 4.086479
1401 1 0.000000 16.898710 3.160548 17.079779
1402 1 0.000000 16.898710 11.405456 -8.906821
1403 1 0.000000 16.898710 11.405456 4.086479
1404 1 0.000000 16.898710 11.405456 17.079779
1405 1 0.000000 -21.182890 -10.580966 -13.237921
1406 1 0.000000 -21.182890 -10.580966 -0.244621
1407 1 0.000000 -21.182890 -10.580966 12.748679
1408 1 0.000000 -21.182890 -2.336057 -13.237921
1409 1 0.000000 -21.182890 -2.336057 -0.244621
1410 1 0.000000 -21.182890 -2.336057 12.748679
1411 1 0.000000 -21.182890 5.908851 -13.237921
1412 1 0.000000 -21.182890 5.908851 -0.244621
1413 1 0.000000 -21.182890 5.908851 12.748679
1414 1 0.000000 -21.182890 14.153759 -13.237921
1415 1 0.000000 -21.182890 14.153759 -0.244621
1416 1 0.000000 -21.182890 14.153759 12.748679
1417 1 0.000000 -16.422690 -10.580966 -13.237921
1418 1 0.000000 -16.422690 -10.580966 -0.244621
1419 1 0.000000 -16.422690 -10.580966 12.748679
1420 1 0.000000 -16.422690 -2.336057 -13.237921
1421 1 0.000000 -16.422690 -2.336057 -0.244621
1422 1 0.000000 -16.422690 -2.336057 12.748679
1423 1 0.000000 -16.422690 5.908851 -13.237921
1424 1 0.000000 -16.422690 5.908851 -0.244621
1425 1 0.000000 -16.422690 5.908851 12.748679
1426 1 0.000000 -16.422690 14.153759 -13.237921
1427 1 0.000000 -16.422690 14.153759 -0.244621
1428 1 0.000000 -16.422690 14.153759 12.748679
1429 1 0.000000 -11.662490 -10.580966 -13.237921
1430 1 0.000000 -11.662490 -10.580966 -0.244621
1431 1 0.000000 -11.662490 -10.580966 12.748679
1432 1 0.000000 -11.662490 -2.336057 -13.237921
1433 1 0.000000 -11.662490 -2.336057 -0.244621
1434 1 0.000000 -11.662490 -2.336057 12.748679
1435 1 0.000000 -11.662490 5.908851 -13.237921
1436 1 0.000000 -11.662490 5.908851 -0.244621
1437 1 0.000000 -11.662490 5.908851 12.748679
1438 1 0.000000 -11.662490 14.153759 -13.237921
1439 1 0.000000 -11.662490 14.153759 -0.244621
1440 1 0.000000 -11.662490 14.153759 12.748679
1441 1 0.000000 -6.902290 -10.580966 -13.237921
1442 1 0.000000 -6.902290 -10.580966 -0.244621
1443 1 0.000000 -6.902290 -10.580966 12.748679
1444 1 0.000000 -6.902290 -2.336057 -13.237921
1445 1 0.000000 -6.902290 -2.336057 -0.244621
1446 1 0.000000 -6.902290 -2.336057 12.748679
1447 1 0.000000 -6.902290 5.908851 -13.237921
1448 1 0.000000 -6.902290 5.908851 -0.244621
1449 1 0.000000 -6.902290 5.908851 12.748679
1450 1 0.000000 -6.902290 14.153759 -13.237921
1451 1 0.000000 -6.902290 14.153759 -0.244621
1452 1 0.000000 -6.902290 14.153759 12.748679
1453 1 0.000000 -2.142090 -10.580966 -13.237921
1454 1 0.000000 -2.142090 -10.580966 -0.244621
1455 1 0.000000 -2.142090 -10.580966 12.748679
1456 1 0.000000 -2.142090 -2.336057 -13.237921
1457 1 0.000000 -2.142090 -2.336057 -0.244621
1458 1 0.000000 -2.142090 -2.336057 12.748679
1459 1 0.000000 -2.142090 5.908851 -13.237921
1460 1 0.000000 -2.142090 5.908851 -0.244621
1461 1 0.000000 -2.142090 5.908851 12.748679
1462 1 0.000000 -2.142090 14.153759 -13.237921
1463 1 0.000000 -2.142090 14.153759 -0.244621
1464 1 0.000000 -2.142090 14.153759 12.748679
1465 1 0.000000 2.618110 -10.580966 -13.237921
1466 1 0.000000 2.618110 -10.580966 -0.244621
1467 1 0.000000 2.618110 -10.580966 12.748679
1468 1 0.000000 2.618110 -2.336057 -13.237921
1469 1 0.000000 2.618110 -2.336057 -0.244621
1470 1 0.000000 2.618110 -2.336057 12.748679
1471 1 0.000000 2.618110 5.908851 -13.237921
1472 1 0.000000 2.618110 5.908851 -0.244621
1473 1 0.000000 2.618110 5.908851 12.748679
1474 1 0.000000 2.618110 14.153759 -13.237921
1475 1 0.000000 2.618110 14.153759 -0.244621
1476 1 0.000000 2.618110 14.153759 12.748679
1477 1 0.000000 7.378310 -10.580966 -13.237921
1478 1 0.000000 7.378310 -10.580966 -0.244621
1479 1 0.000000 7.378310 -10.580966 12.748679
1480 1 0.000000 7.378310 -2.336057 -13.237921
1481 1 0.000000 7.378310 -2.336057 -0.244621
1482 1 0.000000 7.378310 -2.336057 12.748679
1483 1 0.000000 7.378310 5.908851 -13.237921
1484 1 0.000000 7.378310 5.908851 -0.244621
1485 1 0.000000 7.378310 5.908851 12.748679
1486 1 0.000000 7.378310 14.153759 -13.237921
1487 1 0.000000 7.378310 14.153759 -0.244621
1488 1 0.000000 7.378310 14.153759 12.748679
1489 1 0.000000 12.138510 -10.580966 -13.237921
1490 1 0.000000 12.138510 -10.580966 -0.244621
1491 1 0.000000 12.138510 -10.580966 12.748679
1492 1 0.000000 12.138510 -2.336057 -13.237921
1493 1 0.000000 12.138510 -2.336057 -0.244621
1494 1 0.000000 12.138510 -2.336057 12.748679
1495 1 0.000000 12.138510 5.908851 -13.237921
1496 1 0.000000 12.138510 5.908851 -0.244621
1497 1 0.000000 12.138510 5.908851 12.748679
1498 1 0.000000 12.138510 14.153759 -13.237921
1499 1 0.000000 12.138510 14.153759 -0.244621
1500 1 0.000000 12.138510 14.153759 12.748679
1501 1 0.000000 16.898710 -10.580966 -13.237921
1502 1 0.000000 16.898710 -10.580966 -0.244621
1503 1 0.000000 16.898710 -10.580966 12.748679
1504 1 0.000000 16.898710 -2.336057 -13.237921
1505 1 0.000000 16.898710 -2.336057 -0.244621
1506 1 0.000000 16.898710 -2.336057 12.748679
1507 1 0.000000 16.898710 5.908851 -13.237921
1508 1 0.000000 16.898710 5.908851 -0.244621
1509 1 0.000000 16.898710 5.908851 12.748679
1510 1 0.000000 16.898710 14.153759 -13.237921
1511 1 0.000000 16.898710 14.153759 -0.244621
1512 1 0.000000 16.898710 14.153759 12.748679
1513 1 0.000000 -18.802790 -11.955117 -17.569021
1514 1 0.000000 -18.802790 -11.955117 -4.575721
1515 1 0.000000 -18.802790 -11.955117 8.417579
1516 1 0.000000 -18.802790 -3.710209 -17.569021
1517 1 0.000000 -18.802790 -3.710209 -4.575721
1518 1 0.000000 -18.802790 -3.710209 8.417579
1519 1 0.000000 -18.802790 4.534700 -17.569021
1520 1 0.000000 -18.802790 4.534700 -4.575721
1521 1 0.000000 -18.802790 4.534700 8.417579
1522 1 0.000000 -18.802790 12.779608 -17.569021
1523 1 0.000000 -18.802790 12.779608 -4.575721
1524 1 0.000000 -18.802790 12.779608 8.417579
1525 1 0.000000 -14.042590 -11.955117 -17.569021
1526 1 0.000000 -14.042590 -11.955117 -4.575721
1527 1 0.000000 -14.042590 -11.955117 8.417579
1528 1 0.000000 -14.042590 -3.710209 -17.569021
1529 1 0.000000 -14.042590 -3.710209 -4.575721
1530 1 0.000000 -14.042590 -3.710209 8.417579
1531 1 0.000000 -14.042590 4.534700 -17.569021
1532 1 0.000000 -14.042590 4.534700 -4.575721
1533 1 0.000000 -14.042590 4.534700 8.417579
1534 1 0.000000 -14.042590 12.779608 -17.569021
1535 1 0.000000 -14.042590 12.779608 -4.575721
1536 1 0.000000 -14.042590 12.779608 8.417579
1537 1 0.000000 -9.282390 -11.955117 -17.569021
1538 1 0.000000 -9.282390 -11.955117 -4.575721
1539 1 0.000000 -9.282390 -11.955117 8.417579
1540 1 0.000000 -9.282390 -3.710209 -17.569021
1541 1 0.000000 -9.282390 -3.710209 -4.575721
1542 1 0.000000 -9.282390 -3.710209 8.417579
1543 1 0.000000 -9.282390 4.534700 -17.569021
1544 1 0.000000 -9.282390 4.534700 -4.575721
1545 1 0.000000 -9.282390 4.534700 8.417579
1546 1 0.000000 -9.282390 12.779608 -17.569021
1547 1 0.000000 -9.282390 12.779608 -4.575721
1548 1 0.000000 -9.282390 12.779608 8.417579
1549 1 0.000000 -4.522190 -11.955117 -17.569021
1550 1 0.000000 -4.522190 -11.955117 -4.575721
1551 1 0.000000 -4.522190 -11.955117 8.417579
1552 1 0.000000 -4.522190 -3.710209 -17.569021
1553 1 0.000000 -4.522190 -3.710209 -4.575721
1554 1 0.000000 -4.522190 -3.710209 8.417579
1555 1 0.000000 -4.522190 4.534700 -17.569021
1556 1 0.000000 -4.522190 4.534700 -4.575721
1557 1 0.000000 -4.522190 4.534700 8.417579
1558 1 0.000000 -4.522190 12.779608 -17.569021
1559 1 0.000000 -4.522190 12.779608 -4.575721
1560 1 0.000000 -4.522190 12.779608 8.417579
1561 1 0.000000 0.238010 -11.955117 -17.569021
1562 1 0.000000 0.238010 -11.955117 -4.575721
1563 1 0.000000 0.238010 -11.955117 8.417579
1564 1 0.000000 0.238010 -3.710209 -17.569021
1565 1 0.000000 0.238010 -3.710209 -4.575721
1566 1 0.000000 0.238010 -3.710209 8.417579
1567 1 0.000000 0.238010 4.534700 -17.569021
1568 1 0.000000 0.238010 4.534700 -4.575721
1569 1 0.000000 0.238010 4.534700 8.417579
1570 1 0.000000 0.238010 12.779608 -17.569021
1571 1 0.000000 0.238010 12.779608 -4.575721
1572 1 0.000000 0.238010 12.779608 8.417579
1573 1 0.000000 4.998210 -11.955117 -17.569021
1574 1 0.000000 4.998210 -11.955117 -4.575721
1575 1 0.000000 4.998210 -11.955117 8.417579
1576 1 0.000000 4.998210 -3.710209 -17.569021
1577 1 0.000000 4.998210 -3.710209 -4.575721
1578 1 0.000000 4.998210 -3.710209 8.417579
1579 1 0.000000 4.998210 4.534700 -17.569021
1580 1 0.000000 4.998210 4.534700 -4.575721
1581 1 0.000000 4.998210 4.534700 8.417579
1582 1 0.000000 4.998210 12.779608 -17.569021
1583 1 0.000000 4.998210 12.779608 -4.575721
1584 1 0.000000 4.998210 12.779608 8.417579
1585 1 0.000000 9.758410 -11.955117 -17.569021
1586 1 0.000000 9.758410 -11.955117 -4.575721
1587 1 0.000000 9.758410 -11.955117 8.417579
1588 1 0.000000 9.758410 -3.710209 -17.569021
1589 1 0.000000 9.758410 -3.710209 -4.575721
1590 1 0.000000 9.758410 -3.710209 8.417579
1591 1 0.000000 9.758410 4.534700 -17.569021
1592 1 0.000000 9.758410 4.534700 -4.575721
1593 1 0.000000 9.758410 4.534700 8.417579
1594 1 0.000000 9.758410 12.779608 -17.569021
1595 1 0.000000 9.758410 12.779608 -4.575721
1596 1 0.000000 9.758410 12.779608 8.417579
1597 1 0.000000 14.518610 -11.955117 -17.569021
1598 1 0.000000 14.518610 -11.955117 -4.575721
1599 1 0.000000 14.518610 -11.955117 8.417579
1600 1 0.000000 14.518610 -3.710209 -17.569021
1601 1 0.000000 14.518610 -3.710209 -4.575721
1602 1 0.000000 14.518610 -3.710209 8.417579
1603 1 0.000000 14.518610 4.534700 -17.569021
1604 1 0.000000 14.518610 4.534700 -4.575721
1605 1 0.000000 14.518610 4.534700 8.417579
1606 1 0.000000 14.518610 12.779608 -17.569021
1607 1 0.000000 14.518610 12.779608 -4.575721
1608 1 0.000000 14.518610 12.779608 8.417579
1609 1 0.000000 19.278810 -11.955117 -17.569021
1610 1 0.000000 19.278810 -11.955117 -4.575721
1611 1 0.000000 19.278810 -11.955117 8.417579
1612 1 0.000000 19.278810 -3.710209 -17.569021
1613 1 0.000000 19.278810 -3.710209 -4.575721
1614 1 0.000000 19.278810 -3.710209 8.417579
1615 1 0.000000 19.278810 4.534700 -17.569021
1616 1 0.000000 19.278810 4.534700 -4.575721
1617 1 0.000000 19.278810 4.534700 8.417579
1618 1 0.000000 19.278810 12.779608 -17.569021
1619 1 0.000000 19.278810 12.779608 -4.575721
1620 1 0.000000 19.278810 12.779608 8.417579
1621 1 0.000000 -21.182890 -16.077571 -17.569021
1622 1 0.000000 -21.182890 -16.077571 -4.575721
1623 1 0.000000 -21.182890 -16.077571 8.417579
1624 1 0.000000 -21.182890 -7.832663 -17.569021
1625 1 0.000000 -21.182890 -7.832663 -4.575721
1626 1 0.000000 -21.182890 -7.832663 8.417579
1627 1 0.000000 -21.182890 0.412245 -17.569021
1628 1 0.000000 -21.182890 0.412245 -4.575721
1629 1 0.000000 -21.182890 0.412245 8.417579
1630 1 0.000000 -21.182890 8.657154 -17.569021
1631 1 0.000000 -21.182890 8.657154 -4.575721
1632 1 0.000000 -21.182890 8.657154 8.417579
1633 1 0.000000 -16.422690 -16.077571 -17.569021
1634 1 0.000000 -16.422690 -16.077571 -4.575721
1635 1 0.000000 -16.422690 -16.077571 8.417579
1636 1 0.000000 -16.422690 -7.832663 -17.569021
1637 1 0.000000 -16.422690 -7.832663 -4.575721
1638 1 0.000000 -16.422690 -7.832663 8.417579
1639 1 0.000000 -16.422690 0.412245 -17.569021
1640 1 0.000000 -16.422690 0.412245 -4.575721
1641 1 0.000000 -16.422690 0.412245 8.417579
1642 1 0.000000 -16.422690 8.657154 -17.569021
1643 1 0.000000 -16.422690 8.657154 -4.575721
1644 1 0.000000 -16.422690 8.657154 8.417579
1645 1 0.000000 -11.662490 -16.077571 -17.569021
1646 1 0.000000 -11.662490 -16.077571 -4.575721
1647 1 0.000000 -11.662490 -16.077571 8.417579
1648 1 0.000000 -11.662490 -7.832663 -17.569021
1649 1 0.000000 -11.662490 -7.832663 -4.575721
1650 1 0.000000 -11.662490 -7.832663 8.417579
1651 1 0.000000 -11.662490 0.412245 -17.569021
1652 1 0.000000 -11.662490 0.412245 -4.575721
1653 1 0.000000 -11.662490 0.412245 8.417579
1654 1 0.000000 -11.662490 8.657154 -17.569021
1655 1 0.000000 -11.662490 8.657154 -4.575721
1656 1 0.000000 -11.662490 8.657154 8.417579
1657 1 0.000000 -6.902290 -16.077571 -17.569021
1658 1 0.000000 -6.902290 -16.077571 -4.575721
1659 1 0.000000 -6.902290 -16.077571 8.417579
1660 1 0.000000 -6.902290 -7.832663 -17.569021
1661 1 0.000000 -6.902290 -7.832663 -4.575721
1662 1 0.000000 -6.902290 -7.832663 8.417579
1663 1 0.000000 -6.902290 0.412245 -17.569021
1664 1 0.000000 -6.902290 0.412245 -4.575721
1665 1 0.000000 -6.902290 0.412245 8.417579
1666 1 0.000000 -6.902290 8.657154 -17.569021
1667 1 0.000000 -6.902290 8.657154 -4.575721
1668 1 0.000000 -6.902290 8.657154 8.417579
1669 1 0.000000 -2.142090 -16.077571 -17.569021
1670 1 0.000000 -2.142090 -16.077571 -4.575721
1671 1 0.000000 -2.142090 -16.077571 8.417579
1672 1 0.000000 -2.142090 -7.832663 -17.569021
1673 1 0.000000 -2.142090 -7.832663 -4.575721
1674 1 0.000000 -2.142090 -7.832663 8.417579
1675 1 0.000000 -2.142090 0.412245 -17.569021
1676 1 0.000000 -2.142090 0.412245 -4.575721
1677 1 0.000000 -2.142090 0.412245 8.417579
1678 1 0.000000 -2.142090 8.657154 -17.569021
1679 1 0.000000 -2.142090 8.657154 -4.575721
1680 1 0.000000 -2.142090 8.657154 8.417579
1681 1 0.000000 2.618110 -16.077571 -17.569021
1682 1 0.000000 2.618110 -16.077571 -4.575721
1683 1 0.000000 2.618110 -16.077571 8.417579
1684 1 0.000000 2.618110 -7.832663 -17.569021
1685 1 0.000000 2.618110 -7.832663 -4.575721
1686 1 0.000000 2.618110 -7.832663 8.417579
1687 1 0.000000 2.618110 0.412245 -17.569021
1688 1 0.000000 2.618110 0.412245 -4.575721
1689 1 0.000000 2.618110 0.412245 8.417579
1690 1 0.000000 2.618110 8.657154 -17.569021
1691 1 0.000000 2.618110 8.657154 -4.575721
1692 1 0.000000 2.618110 8.657154 8.417579
1693 1 0.000000 7.378310 -16.077571 -17.569021
1694 1 0.000000 7.378310 -16.077571 -4.575721
1695 1 0.000000 7.378310 -16.077571 8.417579
1696 1 0.000000 7.378310 -7.832663 -17.569021
1697 1 0.000000 7.378310 -7.832663 -4.575721
1698 1 0.000000 7.378310 -7.832663 8.417579
1699 1 0.000000 7.378310 0.412245 -17.569021
1700 1 0.000000 7.378310 0.412245 -4.575721
1701 1 0.000000 7.378310 0.412245 8.417579
1702 1 0.000000 7.378310 8.657154 -17.569021
1703 1 0.000000 7.378310 8.657154 -4.575721
1704 1 0.000000 7.378310 8.657154 8.417579
1705 1 0.000000 12.138510 -16.077571 -17.569021
1706 1 0.000000 12.138510 -16.077571 -4.575721
1707 1 0.000000 12.138510 -16.077571 8.417579
1708 1 0.000000 12.138510 -7.832663 -17.569021
1709 1 0.000000 12.138510 -7.832663 -4.575721
1710 1 0.000000 12.138510 -7.832663 8.417579
1711 1 0.000000 12.138510 0.412245 -17.569021
1712 1 0.000000 12.138510 0.412245 -4.575721
1713 1 0.000000 12.138510 0.412245 8.417579
1714 1 0.000000 12.138510 8.657154 -17.569021
1715 1 0.000000 12.138510 8.657154 -4.575721
1716 1 0.000000 12.138510 8.657154 8.417579
1717 1 0.000000 16.898710 -16.077571 -17.569021
1718 1 0.000000 16.898710 -16.077571 -4.575721
1719 1 0.000000 16.898710 -16.077571 8.417579
1720 1 0.000000 16.898710 -7.832663 -17.569021
1721 1 0.000000 16.898710 -7.832663 -4.575721
1722 1 0.000000 16.898710 -7.832663 8.417579
1723 1 0.000000 16.898710 0.412245 -17.569021
1724 1 0.000000 16.898710 0.412245 -4.575721
1725 1 0.000000 16.898710 0.412245 8.417579
1726 1 0.000000 16.898710 8.657154 -17.569021
1727 1 0.000000 16.898710 8.657154 -4.575721
1728 1 0.000000 16.898710 8.657154 8.417579
1729 1 0.000000 -18.802790 -9.206814 -8.906821
1730 1 0.000000 -18.802790 -9.206814 4.086479
1731 1 0.000000 -18.802790 -9.206814 17.079779
1732 1 0.000000 -18.802790 -0.961906 -8.906821
1733 1 0.000000 -18.802790 -0.961906 4.086479
1734 1 0.000000 -18.802790 -0.961906 17.079779
1735 1 0.000000 -18.802790 7.283002 -8.906821
1736 1 0.000000 -18.802790 7.283002 4.086479
1737 1 0.000000 -18.802790 7.283002 17.079779
1738 1 0.000000 -18.802790 15.527911 -8.906821
1739 1 0.000000 -18.802790 15.527911 4.086479
1740 1 0.000000 -18.802790 15.527911 17.079779
1741 1 0.000000 -14.042590 -9.206814 -8.906821
1742 1 0.000000 -14.042590 -9.206814 4.086479
1743 1 0.000000 -14.042590 -9.206814 17.079779
1744 1 0.000000 -14.042590 -0.961906 -8.906821
1745 1 0.000000 -14.042590 -0.961906 4.086479
1746 1 0.000000 -14.042590 -0.961906 17.079779
1747 1 0.000000 -14.042590 7.283002 -8.906821
1748 1 0.000000 -14.042590 7.283002 4.086479
1749 1 0.000000 -14.042590 7.283002 17.079779
1750 1 0.000000 -14.042590 15.527911 -8.906821
1751 1 0.000000 -14.042590 15.527911 4.086479
1752 1 0.000000 -14.042590 15.527911 17.079779
1753 1 0.000000 -9.282390 -9.206814 -8.906821
1754 1 0.000000 -9.282390 -9.206814 4.086479
1755 1 0.000000 -9.282390 -9.206814 17.079779
1756 1 0.000000 -9.282390 -0.961906 -8.906821
1757 1 0.000000 -9.282390 -0.961906 4.086479
1758 1 0.000000 -9.282390 -0.961906 17.079779
1759 1 0.000000 -9.282390 7.283002 -8.906821
1760 1 0.000000 -9.282390 7.283002 4.086479
1761 1 0.000000 -9.282390 7.283002 17.079779
1762 1 0.000000 -9.282390 15.527911 -8.906821
1763 1 0.000000 -9.282390 15.527911 4.086479
1764 1 0.000000 -9.282390 15.527911 17.079779
1765 1 0.000000 -4.522190 -9.206814 -8.906821
1766 1 0.000000 -4.522190 -9.206814 4.086479
1767 1 0.000000 -4.522190 -9.206814 17.079779
1768 1 0.000000 -4.522190 -0.961906 -8.906821
1769 1 0.000000 -4.522190 -0.961906 4.086479
1770 1 0.000000 -4.522190 -0.961906 17.079779
1771 1 0.000000 -4.522190 7.283002 -8.906821
1772 1 0.000000 -4.522190 7.283002 4.086479
1773 1 0.000000 -4.522190 7.283002 17.079779
1774 1 0.000000 -4.522190 15.527911 -8.906821
1775 1 0.000000 -4.522190 15.527911 4.086479
1776 1 0.000000 -4.522190 15.527911 17.079779
1777 1 0.000000 0.238010 -9.206814 -8.906821
1778 1 0.000000 0.238010 -9.206814 4.086479
1779 1 0.000000 0.238010 -9.206814 17.079779
1780 1 0.000000 0.238010 -0.961906 -8.906821
1781 1 0.000000 0.238010 -0.961906 4.086479
1782 1 0.000000 0.238010 -0.961906 17.079779
1783 1 0.000000 0.238010 7.283002 -8.906821
1784 1 0.000000 0.238010 7.283002 4.086479
1785 1 0.000000 0.238010 7.283002 17.079779
1786 1 0.000000 0.238010 15.527911 -8.906821
1787 1 0.000000 0.238010 15.527911 4.086479
1788 1 0.000000 0.238010 15.527911 17.079779
1789 1 0.000000 4.998210 -9.206814 -8.906821
1790 1 0.000000 4.998210 -9.206814 4.086479
1791 1 0.000000 4.998210 -9.206814 17.079779
1792 1 0.000000 4.998210 -0.961906 -8.906821
1793 1 0.000000 4.998210 -0.961906 4.086479
1794 1 0.000000 4.998210 -0.961906 17.079779
1795 1 0.000000 4.998210 7.283002 -8.906821
1796 1 0.000000 4.998210 7.283002 4.086479
1797 1 0.000000 4.998210 7.283002 17.079779
1798 1 0.000000 4.998210 15.527911 -8.906821
1799 1 0.000000 4.998210 15.527911 4.086479
1800 1 0.000000 4.998210 15.527911 17.079779
1801 1 0.000000 9.758410 -9.206814 -8.906821
1802 1 0.000000 9.758410 -9.206814 4.086479
1803 1 0.000000 9.758410 -9.206814 17.079779
1804 1 0.000000 9.758410 -0.961906 -8.906821
1805 1 0.000000 9.758410 -0.961906 4.086479
1806 1 0.000000 9.758410 -0.961906 17.079779
1807 1 0.000000 9.758410 7.283002 -8.906821
1808 1 0.000000 9.758410 7.283002 4.086479
1809 1 0.000000 9.758410 7.283002 17.079779
1810 1 0.000000 9.758410 15.527911 -8.906821
1811 1 0.000000 9.758410 15.527911 4.086479
1812 1 0.000000 9.758410 15.527911 17.079779
1813 1 0.000000 14.518610 -9.206814 -8.906821
1814 1 0.000000 14.518610 -9.206814 4.086479
1815 1 0.000000 14.518610 -9.206814 17.079779
1816 1 0.000000 14.518610 -0.961906 -8.906821
1817 1 0.000000 14.518610 -0.961906 4.086479
1818 1 0.000000 14.518610 -0.961906 17.079779
1819 1 0.000000 14.518610 7.283002 -8.906821
1820 1 0.000000 14.518610 7.283002 4.086479
1821 1 0.000000 14.518610 7.283002 17.079779
1822 1 0.000000 14.518610 15.527911 -8.906821
1823 1 0.000000 14.518610 15.527911 4.086479
1824 1 0.000000 14.518610 15.527911 17.079779
1825 1 0.000000 19.278810 -9.206814 -8.906821
1826 1 0.000000 19.278810 -9.206814 4.086479
1827 1 0.000000 19.278810 -9.206814 17.079779
1828 1 0.000000 19.278810 -0.961906 -8.906821
1829 1 0.000000 19.278810 -0.961906 4.086479
1830 1 0.000000 19.278810 -0.961906 17.079779
1831 1 0.000000 19.278810 7.283002 -8.906821
1832 1 0.000000 19.278810 7.283002 4.086479
1833 1 0.000000 19.278810 7.283002 17.079779
1834 1 0.000000 19.278810 15.527911 -8.906821
1835 1 0.000000 19.278810 15.527911 4.086479
1836 1 0.000000 19.278810 15.527911 17.079779
1837 1 0.000000 -18.802790 -14.703420 -13.237921
1838 1 0.000000 -18.802790 -14.703420 -0.244621
1839 1 0.000000 -18.802790 -14.703420 12.748679
1840 1 0.000000 -18.802790 -6.458511 -13.237921
1841 1 0.000000 -18.802790 -6.458511 -0.244621
1842 1 0.000000 -18.802790 -6.458511 12.748679
1843 1 0.000000 -18.802790 1.786397 -13.237921
1844 1 0.000000 -18.802790 1.786397 -0.244621
1845 1 0.000000 -18.802790 1.786397 12.748679
1846 1 0.000000 -18.802790 10.031305 -13.237921
1847 1 0.000000 -18.802790 10.031305 -0.244621
1848 1 0.000000 -18.802790 10.031305 12.748679
1849 1 0.000000 -14.042590 -14.703420 -13.237921
1850 1 0.000000 -14.042590 -14.703420 -0.244621
1851 1 0.000000 -14.042590 -14.703420 12.748679
1852 1 0.000000 -14.042590 -6.458511 -13.237921
1853 1 0.000000 -14.042590 -6.458511 -0.244621
1854 1 0.000000 -14.042590 -6.458511 12.748679
1855 1 0.000000 -14.042590 1.786397 -13.237921
1856 1 0.000000 -14.042590 1.786397 -0.244621
1857 1 0.000000 -14.042590 1.786397 12.748679
1858 1 0.000000 -14.042590 10.031305 -13.237921
1859 1 0.000000 -14.042590 10.031305 -0.244621
1860 1 0.000000 -14.042590 10.031305 12.748679
1861 1 0.000000 -9.282390 -14.703420 -13.237921
1862 1 0.000000 -9.282390 -14.703420 -0.244621
1863 1 0.000000 -9.282390 -14.703420 12.748679
1864 1 0.000000 -9.282390 -6.458511 -13.237921
1865 1 0.000000 -9.282390 -6.458511 -0.244621
1866 1 0.000000 -9.282390 -6.458511 12.748679
1867 1 0.000000 -9.282390 1.786397 -13.237921
1868 1 0.000000 -9.282390 1.786397 -0.244621
1869 1 0.000000 -9.282390 1.786397 12.748679
1870 1 0.000000 -9.282390 10.031305 -13.237921
1871 1 0.000000 -9.282390 10.031305 -0.244621
1872 1 0.000000 -9.282390 10.031305 12.748679
1873 1 0.000000 -4.522190 -14.703420 -13.237921
1874 1 0.000000 -4.522190 -14.703420 -0.244621
1875 1 0.000000 -4.522190 -14.703420 12.748679
1876 1 0.000000 -4.522190 -6.458511 -13.237921
1877 1 0.000000 -4.522190 -6.458511 -0.244621
1878 1 0.000000 -4.522190 -6.458511 12.748679
1879 1 0.000000 -4.522190 1.786397 -13.237921
1880 1 0.000000 -4.522190 1.786397 -0.244621
1881 1 0.000000 -4.522190 1.786397 12.748679
1882 1 0.000000 -4.522190 10.031305 -13.237921
1883 1 0.000000 -4.522190 10.031305 -0.244621
1884 1 0.000000 -4.522190 10.031305 12.748679
1885 1 0.000000 0.238010 -14.703420 -13.237921
1886 1 0.000000 0.238010 -14.703420 -0.244621
1887 1 0.000000 0.238010 -14.703420 12.748679
1888 1 0.000000 0.238010 -6.458511 -13.237921
1889 1 0.000000 0.238010 -6.458511 -0.244621
1890 1 0.000000 0.238010 -6.458511 12.748679
1891 1 0.000000 0.238010 1.786397 -13.237921
1892 1 0.000000 0.238010 1.786397 -0.244621
1893 1 0.000000 0.238010 1.786397 12.748679
1894 1 0.000000 0.238010 10.031305 -13.237921
1895 1 0.000000 0.238010 10.031305 -0.244621
1896 1 0.000000 0.238010 10.031305 12.748679
1897 1 0.000000 4.998210 -14.703420 -13.237921
1898 1 0.000000 4.998210 -14.703420 -0.244621
1899 1 0.000000 4.998210 -14.703420 12.748679
1900 1 0.000000 4.998210 -6.458511 -13.237921
1901 1 0.000000 4.998210 -6.458511 -0.244621
1902 1 0.000000 4.998210 -6.458511 12.748679
1903 1 0.000000 4.998210 1.786397 -13.237921
1904 1 0.000000 4.998210 1.786397 -0.244621
1905 1 0.000000 4.998210 1.786397 12.748679
1906 1 0.000000 4.998210 10.031305 -13.237921
1907 1 0.000000 4.998210 10.031305 -0.244621
1908 1 0.000000 4.998210 10.031305 12.748679
1909 1 0.000000 9.758410 -14.703420 -13.237921
1910 1 0.000000 9.758410 -14.703420 -0.244621
1911 1 0.000000 9.758410 -14.703420 12.748679
1912 1 0.000000 9.758410 -6.458511 -13.237921
1913 1 0.000000 9.758410 -6.458511 -0.244621
1914 1 0.000000 9.758410 -6.458511 12.748679
1915 1 0.000000 9.758410 1.786397 -13.237921
1916 1 0.000000 9.758410 1.786397 -0.244621
1917 1 0.000000 9.758410 1.786397 12.748679
1918 1 0.000000 9.758410 10.031305 -13.237921
1919 1 0.000000 9.758410 10.031305 -0.244621
1920 1 0.000000 9.758410 10.031305 12.748679
1921 1 0.000000 14.518610 -14.703420 -13.237921
1922 1 0.000000 14.518610 -14.703420 -0.244621
1923 1 0.000000 14.518610 -14.703420 12.748679
1924 1 0.000000 14.518610 -6.458511 -13.237921
1925 1 0.000000 14.518610 -6.458511 -0.244621
1926 1 0.000000 14.518610 -6.458511 12.748679
1927 1 0.000000 14.518610 1.786397 -13.237921
1928 1 0.000000 14.518610 1.786397 -0.244621
1929 1 0.000000 14.518610 1.786397 12.748679
1930 1 0.000000 14.518610 10.031305 -13.237921
1931 1 0.000000 14.518610 10.031305 -0.244621
1932 1 0.000000 14.518610 10.031305 12.748679
1933 1 0.000000 19.278810 -14.703420 -13.237921
1934 1 0.000000 19.278810 -14.703420 -0.244621
1935 1 0.000000 19.278810 -14.703420 12.748679
1936 1 0.000000 19.278810 -6.458511 -13.237921
1937 1 0.000000 19.278810 -6.458511 -0.244621
1938 1 0.000000 19.278810 -6.458511 12.748679
1939 1 0.000000 19.278810 1.786397 -13.237921
1940 1 0.000000 19.278810 1.786397 -0.244621
1941 1 0.000000 19.278810 1.786397 12.748679
1942 1 0.000000 19.278810 10.031305 -13.237921
1943 1 0.000000 19.278810 10.031305 -0.244621
1944 1 0.000000 19.278810 10.031305 12.748679
1945 1 0.000000 -18.802790 -14.703420 -6.741271
1946 1 0.000000 -18.802790 -14.703420 6.252029
1947 1 0.000000 -18.802790 -14.703420 19.245329
1948 1 0.000000 -18.802790 -6.458511 -6.741271
1949 1 0.000000 -18.802790 -6.458511 6.252029
1950 1 0.000000 -18.802790 -6.458511 19.245329
1951 1 0.000000 -18.802790 1.786397 -6.741271
1952 1 0.000000 -18.802790 1.786397 6.252029
1953 1 0.000000 -18.802790 1.786397 19.245329
1954 1 0.000000 -18.802790 10.031305 -6.741271
1955 1 0.000000 -18.802790 10.031305 6.252029
1956 1 0.000000 -18.802790 10.031305 19.245329
1957 1 0.000000 -14.042590 -14.703420 -6.741271
1958 1 0.000000 -14.042590 -14.703420 6.252029
1959 1 0.000000 -14.042590 -14.703420 19.245329
1960 1 0.000000 -14.042590 -6.458511 -6.741271
1961 1 0.000000 -14.042590 -6.458511 6.252029
1962 1 0.000000 -14.042590 -6.458511 19.245329
1963 1 0.000000 -14.042590 1.786397 -6.741271
1964 1 0.000000 -14.042590 1.786397 6.252029
1965 1 0.000000 -14.042590 1.786397 19.245329
1966 1 0.000000 -14.042590 10.031305 -6.741271
1967 1 0.000000 -14.042590 10.031305 6.252029
1968 1 0.000000 -14.042590 10.031305 19.245329
1969 1 0.000000 -9.282390 -14.703420 -6.741271
1970 1 0.000000 -9.282390 -14.703420 6.252029
1971 1 0.000000 -9.282390 -14.703420 19.245329
1972 1 0.000000 -9.282390 -6.458511 -6.741271
1973 1 0.000000 -9.282390 -6.458511 6.252029
1974 1 0.000000 -9.282390 -6.458511 19.245329
1975 1 0.000000 -9.282390 1.786397 -6.741271
1976 1 0.000000 -9.282390 1.786397 6.252029
1977 1 0.000000 -9.282390 1.786397 19.245329
1978 1 0.000000 -9.282390 10.031305 -6.741271
1979 1 0.000000 -9.282390 10.031305 6.252029
1980 1 0.000000 -9.282390 10.031305 19.245329
1981 1 0.000000 -4.522190 -14.703420 -6.741271
1982 1 0.000000 -4.522190 -14.703420 6.252029
1983 1 0.000000 -4.522190 -14.703420 19.245329
1984 1 0.000000 -4.522190 -6.458511 -6.741271
1985 1 0.000000 -4.522190 -6.458511 6.252029
1986 1 0.000000 -4.522190 -6.458511 19.245329
1987 1 0.000000 -4.522190 1.786397 -6.741271
1988 1 0.000000 -4.522190 1.786397 6.252029
1989 1 0.000000 -4.522190 1.786397 19.245329
1990 1 0.000000 -4.522190 10.031305 -6.741271
1991 1 0.000000 -4.522190 10.031305 6.252029
1992 1 0.000000 -4.522190 10.031305 19.245329
1993 1 0.000000 0.238010 -14.703420 -6.741271
1994 1 0.000000 0.238010 -14.703420 6.252029
1995 1 0.000000 0.238010 -14.703420 19.245329
1996 1 0.000000 0.238010 -6.458511 -6.741271
1997 1 0.000000 0.238010 -6.458511 6.252029
1998 1 0.000000 0.238010 -6.458511 19.245329
1999 1 0.000000 0.238010 1.786397 -6.741271
2000 1 0.000000 0.238010 1.786397 6.252029
2001 1 0.000000 0.238010 1.786397 19.245329
2002 1 0.000000 0.238010 10.031305 -6.741271
2003 1 0.000000 0.238010 10.031305 6.252029
2004 1 0.000000 0.238010 10.031305 19.245329
2005 1 0.000000 4.998210 -14.703420 -6.741271
2006 1 0.000000 4.998210 -14.703420 6.252029
2007 1 0.000000 4.998210 -14.703420 19.245329
2008 1 0.000000 4.998210 -6.458511 -6.741271
2009 1 0.000000 4.998210 -6.458511 6.252029
2010 1 0.000000 4.998210 -6.458511 19.245329
2011 1 0.000000 4.998210 1.786397 -6.741271
2012 1 0.000000 4.998210 1.786397 6.252029
2013 1 0.000000 4.998210 1.786397 19.245329
2014 1 0.000000 4.998210 10.031305 -6.741271
2015 1 0.000000 4.998210 10.031305 6.252029
2016 1 0.000000 4.998210 10.031305 19.245329
2017 1 0.000000 9.758410 -14.703420 -6.741271
2018 1 0.000000 9.758410 -14.703420 6.252029
2019 1 0.000000 9.758410 -14.703420 19.245329
2020 1 0.000000 9.758410 -6.458511 -6.741271
2021 1 0.000000 9.758410 -6.458511 6.252029
2022 1 0.000000 9.758410 -6.458511 19.245329
2023 1 0.000000 9.758410 1.786397 -6.741271
2024 1 0.000000 9.758410 1.786397 6.252029
2025 1 0.000000 9.758410 1.786397 19.245329
2026 1 0.000000 9.758410 10.031305 -6.741271
2027 1 0.000000 9.758410 10.031305 6.252029
2028 1 0.000000 9.758410 10.031305 19.245329
2029 1 0.000000 14.518610 -14.703420 -6.741271
2030 1 0.000000 14.518610 -14.703420 6.252029
2031 1 0.000000 14.518610 -14.703420 19.245329
2032 1 0.000000 14.518610 -6.458511 -6.741271
2033 1 0.000000 14.518610 -6.458511 6.252029
2034 1 0.000000 14.518610 -6.458511 19.245329
2035 1 0.000000 14.518610 1.786397 -6.741271
2036 1 0.000000 14.518610 1.786397 6.252029
2037 1 0.000000 14.518610 1.786397 19.245329
2038 1 0.000000 14.518610 10.031305 -6.741271
2039 1 0.000000 14.518610 10.031305 6.252029
2040 1 0.000000 14.518610 10.031305 19.245329
2041 1 0.000000 19.278810 -14.703420 -6.741271
2042 1 0.000000 19.278810 -14.703420 6.252029
2043 1 0.000000 19.278810 -14.703420 19.245329
2044 1 0.000000 19.278810 -6.458511 -6.741271
2045 1 0.000000 19.278810 -6.458511 6.252029
2046 1 0.000000 19.278810 -6.458511 19.245329
2047 1 0.000000 19.278810 1.786397 -6.741271
2048 1 0.000000 19.278810 1.786397 6.252029
2049 1 0.000000 19.278810 1.786397 19.245329
2050 1 0.000000 19.278810 10.031305 -6.741271
2051 1 0.000000 19.278810 10.031305 6.252029
2052 1 0.000000 19.278810 10.031305 19.245329
2053 1 0.000000 -18.802790 -11.955117 -11.072371
2054 1 0.000000 -18.802790 -11.955117 1.920929
2055 1 0.000000 -18.802790 -11.955117 14.914229
2056 1 0.000000 -18.802790 -3.710209 -11.072371
2057 1 0.000000 -18.802790 -3.710209 1.920929
2058 1 0.000000 -18.802790 -3.710209 14.914229
2059 1 0.000000 -18.802790 4.534700 -11.072371
2060 1 0.000000 -18.802790 4.534700 1.920929
2061 1 0.000000 -18.802790 4.534700 14.914229
2062 1 0.000000 -18.802790 12.779608 -11.072371
2063 1 0.000000 -18.802790 12.779608 1.920929
2064 1 0.000000 -18.802790 12.779608 14.914229
2065 1 0.000000 -14.042590 -11.955117 -11.072371
2066 1 0.000000 -14.042590 -11.955117 1.920929
2067 1 0.000000 -14.042590 -11.955117 14.914229
2068 1 0.000000 -14.042590 -3.710209 -11.072371
2069 1 0.000000 -14.042590 -3.710209 1.920929
2070 1 0.000000 -14.042590 -3.710209 14.914229
2071 1 0.000000 -14.042590 4.534700 -11.072371
2072 1 0.000000 -14.042590 4.534700 1.920929
2073 1 0.000000 -14.042590 4.534700 14.914229
2074 1 0.000000 -14.042590 12.779608 -11.072371
2075 1 0.000000 -14.042590 12.779608 1.920929
2076 1 0.000000 -14.042590 12.779608 14.914229
2077 1 0.000000 -9.282390 -11.955117 -11.072371
2078 1 0.000000 -9.282390 -11.955117 1.920929
2079 1 0.000000 -9.282390 -11.955117 14.914229
2080 1 0.000000 -9.282390 -3.710209 -11.072371
2081 1 0.000000 -9.282390 -3.710209 1.920929
2082 1 0.000000 -9.282390 -3.710209 14.914229
2083 1 0.000000 -9.282390 4.534700 -11.072371
2084 1 0.000000 -9.282390 4.534700 1.920929
2085 1 0.000000 -9.282390 4.534700 14.914229
2086 1 0.000000 -9.282390 12.779608 -11.072371
2087 1 0.000000 -9.282390 12.779608 1.920929
2088 1 0.000000 -9.282390 12.779608 14.914229
2089 1 0.000000 -4.522190 -11.955117 -11.072371
2090 1 0.000000 -4.522190 -11.955117 1.920929
2091 1 0.000000 -4.522190 -11.955117 14.914229
2092 1 0.000000 -4.522190 -3.710209 -11.072371
2093 1 0.000000 -4.522190 -3.710209 1.920929
2094 1 0.000000 -4.522190 -3.710209 14.914229
2095 1 0.000000 -4.522190 4.534700 -11.072371
2096 1 0.000000 -4.522190 4.534700 1.920929
2097 1 0.000000 -4.522190 4.534700 14.914229
2098 1 0.000000 -4.522190 12.779608 -11.072371
2099 1 0.000000 -4.522190 12.779608 1.920929
2100 1 0.000000 -4.522190 12.779608 14.914229
2101 1 0.000000 0.238010 -11.955117 -11.072371
2102 1 0.000000 0.238010 -11.955117 1.920929
2103 1 0.000000 0.238010 -11.955117 14.914229
2104 1 0.000000 0.238010 -3.710209 -11.072371
2105 1 0.000000 0.238010 -3.710209 1.920929
2106 1 0.000000 0.238010 -3.710209 14.914229
2107 1 0.000000 0.238010 4.534700 -11.072371
2108 1 0.000000 0.238010 4.534700 1.920929
2109 1 0.000000 0.238010 4.534700 14.914229
2110 1 0.000000 0.238010 12.779608 -11.072371
2111 1 0.000000 0.238010 12.779608 1.920929
2112 1 0.000000 0.238010 12.779608 14.914229
2113 1 0.000000 4.998210 -11.955117 -11.072371
2114 1 0.000000 4.998210 -11.955117 1.920929
2115 1 0.000000 4.998210 -11.955117 14.914229
2116 1 0.000000 4.998210 -3.710209 -11.072371
2117 1 0.000000 4.998210 -3.710209 1.920929
2118 1 0.000000 4.998210 -3.710209 14.914229
2119 1 0.000000 4.998210 4.534700 -11.072371
2120 1 0.000000 4.998210 4.534700 1.920929
2121 1 0.000000 4.998210 4.534700 14.914229
2122 1 0.000000 4.998210 12.779608 -11.072371
2123 1 0.000000 4.998210 12.779608 1.920929
2124 1 0.000000 4.998210 12.779608 14.914229
2125 1 0.000000 9.758410 -11.955117 -11.072371
2126 1 0.000000 9.758410 -11.955117 1.920929
2127 1 0.000000 9.758410 -11.955117 14.914229
2128 1 0.000000 9.758410 -3.710209 -11.072371
2129 1 0.000000 9.758410 -3.710209 1.920929
2130 1 0.000000 9.758410 -3.710209 14.914229
2131 1 0.000000 9.758410 4.534700 -11.072371
2132 1 0.000000 9.758410 4.534700 1.920929
2133 1 0.000000 9.758410 4.534700 14.914229
2134 1 0.000000 9.758410 12.779608 -11.072371
2135 1 0.000000 9.758410 12.779608 1.920929
2136 1 0.000000 9.758410 12.779608 14.914229
2137 1 0.000000 14.518610 -11.955117 -11.072371
2138 1 0.000000 14.518610 -11.955117 1.920929
2139 1 0.000000 14.518610 -11.955117 14.914229
2140 1 0.000000 14.518610 -3.710209 -11.072371
2141 1 0.000000 14.518610 -3.710209 1.920929
2142 1 0.000000 14.518610 -3.710209 14.914229
2143 1 0.000000 14.518610 4.534700 -11.072371
2144 1 0.000000 14.518610 4.534700 1.920929
2145 1 0.000000 14.518610 4.534700 14.914229
2146 1 0.000000 14.518610 12.779608 -11.072371
2147 1 0.000000 14.518610 12.779608 1.920929
2148 1 0.000000 14.518610 12.779608 14.914229
2149 1 0.000000 19.278810 -11.955117 -11.072371
2150 1 0.000000 19.278810 -11.955117 1.920929
2151 1 0.000000 19.278810 -11.955117 14.914229
2152 1 0.000000 19.278810 -3.710209 -11.072371
2153 1 0.000000 19.278810 -3.710209 1.920929
2154 1 0.000000 19.278810 -3.710209 14.914229
2155 1 0.000000 19.278810 4.534700 -11.072371
2156 1 0.000000 19.278810 4.534700 1.920929
2157 1 0.000000 19.278810 4.534700 14.914229
2158 1 0.000000 19.278810 12.779608 -11.072371
2159 1 0.000000 19.278810 12.779608 1.920929
2160 1 0.000000 19.278810 12.779608 14.914229
2161 1 0.000000 -21.182890 -13.329268 -15.403471
2162 1 0.000000 -21.182890 -13.329268 -2.410171
2163 1 0.000000 -21.182890 -13.329268 10.583129
2164 1 0.000000 -21.182890 -5.084360 -15.403471
2165 1 0.000000 -21.182890 -5.084360 -2.410171
2166 1 0.000000 -21.182890 -5.084360 10.583129
2167 1 0.000000 -21.182890 3.160548 -15.403471
2168 1 0.000000 -21.182890 3.160548 -2.410171
2169 1 0.000000 -21.182890 3.160548 10.583129
2170 1 0.000000 -21.182890 11.405456 -15.403471
2171 1 0.000000 -21.182890 11.405456 -2.410171
2172 1 0.000000 -21.182890 11.405456 10.583129
2173 1 0.000000 -16.422690 -13.329268 -15.403471
2174 1 0.000000 -16.422690 -13.329268 -2.410171
2175 1 0.000000 -16.422690 -13.329268 10.583129
2176 1 0.000000 -16.422690 -5.084360 -15.403471
2177 1 0.000000 -16.422690 -5.084360 -2.410171
2178 1 0.000000 -16.422690 -5.084360 10.583129
2179 1 0.000000 -16.422690 3.160548 -15.403471
2180 1 0.000000 -16.422690 3.160548 -2.410171
2181 1 0.000000 -16.422690 3.160548 10.583129
2182 1 0.000000 -16.422690 11.405456 -15.403471
2183 1 0.000000 -16.422690 11.405456 -2.410171
2184 1 0.000000 -16.422690 11.405456 10.583129
2185 1 0.000000 -11.662490 -13.329268 -15.403471
2186 1 0.000000 -11.662490 -13.329268 -2.410171
2187 1 0.000000 -11.662490 -13.329268 10.583129
2188 1 0.000000 -11.662490 -5.084360 -15.403471
2189 1 0.000000 -11.662490 -5.084360 -2.410171
2190 1 0.000000 -11.662490 -5.084360 10.583129
2191 1 0.000000 -11.662490 3.160548 -15.403471
2192 1 0.000000 -11.662490 3.160548 -2.410171
2193 1 0.000000 -11.662490 3.160548 10.583129
2194 1 0.000000 -11.662490 11.405456 -15.403471
2195 1 0.000000 -11.662490 11.405456 -2.410171
2196 1 0.000000 -11.662490 11.405456 10.583129
2197 1 0.000000 -6.902290 -13.329268 -15.403471
2198 1 0.000000 -6.902290 -13.329268 -2.410171
2199 1 0.000000 -6.902290 -13.329268 10.583129
2200 1 0.000000 -6.902290 -5.084360 -15.403471
2201 1 0.000000 -6.902290 -5.084360 -2.410171
2202 1 0.000000 -6.902290 -5.084360 10.583129
2203 1 0.000000 -6.902290 3.160548 -15.403471
2204 1 0.000000 -6.902290 3.160548 -2.410171
2205 1 0.000000 -6.902290 3.160548 10.583129
2206 1 0.000000 -6.902290 11.405456 -15.403471
2207 1 0.000000 -6.902290 11.405456 -2.410171
2208 1 0.000000 -6.902290 11.405456 10.583129
2209 1 0.000000 -2.142090 -13.329268 -15.403471
2210 1 0.000000 -2.142090 -13.329268 -2.410171
2211 1 0.000000 -2.142090 -13.329268 10.583129
2212 1 0.000000 -2.142090 -5.084360 -15.403471
2213 1 0.000000 -2.142090 -5.084360 -2.410171
2214 1 0.000000 -2.142090 -5.084360 10.583129
2215 1 0.000000 -2.142090 3.160548 -15.403471
2216 1 0.000000 -2.142090 3.160548 -2.410171
2217 1 0.000000 -2.142090 3.160548 10.583129
2218 1 0.000000 -2.142090 11.405456 -15.403471
2219 1 0.000000 -2.142090 11.405456 -2.410171
2220 1 0.000000 -2.142090 11.405456 10.583129
2221 1 0.000000 2.618110 -13.329268 -15.403471
2222 1 0.000000 2.618110 -13.329268 -2.410171
2223 1 0.000000 2.618110 -13.329268 10.583129
2224 1 0.000000 2.618110 -5.084360 -15.403471
2225 1 0.000000 2.618110 -5.084360 -2.410171
2226 1 0.000000 2.618110 -5.084360 10.583129
2227 1 0.000000 2.618110 3.160548 -15.403471
2228 1 0.000000 2.618110 3.160548 -2.410171
2229 1 0.000000 2.618110 3.160548 10.583129
2230 1 0.000000 2.618110 11.405456 -15.403471
2231 1 0.000000 2.618110 11.405456 -2.410171
2232 1 0.000000 2.618110 11.405456 10.583129
2233 1 0.000000 7.378310 -13.329268 -15.403471
2234 1 0.000000 7.378310 -13.329268 -2.410171
2235 1 0.000000 7.378310 -13.329268 10.583129
2236 1 0.000000 7.378310 -5.084360 -15.403471
2237 1 0.000000 7.378310 -5.084360 -2.410171
2238 1 0.000000 7.378310 -5.084360 10.583129
2239 1 0.000000 7.378310 3.160548 -15.403471
2240 1 0.000000 7.378310 3.160548 -2.410171
2241 1 0.000000 7.378310 3.160548 10.583129
2242 1 0.000000 7.378310 11.405456 -15.403471
2243 1 0.000000 7.378310 11.405456 -2.410171
2244 1 0.000000 7.378310 11.405456 10.583129
2245 1 0.000000 12.138510 -13.329268 -15.403471
2246 1 0.000000 12.138510 -13.329268 -2.410171
2247 1 0.000000 12.138510 -13.329268 10.583129
2248 1 0.000000 12.138510 -5.084360 -15.403471
2249 1 0.000000 12.138510 -5.084360 -2.410171
2250 1 0.000000 12.138510 -5.084360 10.583129
2251 1 0.000000 12.138510 3.160548 -15.403471
2252 1 0.000000 12.138510 3.160548 -2.410171
2253 1 0.000000 12.138510 3.160548 10.583129
2254 1 0.000000 12.138510 11.405456 -15.403471
2255 1 0.000000 12.138510 11.405456 -2.410171
2256 1 0.000000 12.138510 11.405456 10.583129
2257 1 0.000000 16.898710 -13.329268 -15.403471
2258 1 0.000000 16.898710 -13.329268 -2.410171
2259 1 0.000000 16.898710 -13.329268 10.583129
2260 1 0.000000 16.898710 -5.084360 -15.403471
2261 1 0.000000 16.898710 -5.084360 -2.410171
2262 1 0.000000 16.898710 -5.084360 10.583129
2263 1 0.000000 16.898710 3.160548 -15.403471
2264 1 0.000000 16.898710 3.160548 -2.410171
2265 1 0.000000 16.898710 3.160548 10.583129
2266 1 0.000000 16.898710 11.405456 -15.403471
2267 1 0.000000 16.898710 11.405456 -2.410171
2268 1 0.000000 16.898710 11.405456 10.583129
2269 1 0.000000 -18.802790 -9.206814 -15.403471
2270 1 0.000000 -18.802790 -9.206814 -2.410171
2271 1 0.000000 -18.802790 -9.206814 10.583129
2272 1 0.000000 -18.802790 -0.961906 -15.403471
2273 1 0.000000 -18.802790 -0.961906 -2.410171
2274 1 0.000000 -18.802790 -0.961906 10.583129
2275 1 0.000000 -18.802790 7.283002 -15.403471
2276 1 0.000000 -18.802790 7.283002 -2.410171
2277 1 0.000000 -18.802790 7.283002 10.583129
2278 1 0.000000 -18.802790 15.527911 -15.403471
2279 1 0.000000 -18.802790 15.527911 -2.410171
2280 1 0.000000 -18.802790 15.527911 10.583129
2281 1 0.000000 -14.042590 -9.206814 -15.403471
2282 1 0.000000 -14.042590 -9.206814 -2.410171
2283 1 0.000000 -14.042590 -9.206814 10.583129
2284 1 0.000000 -14.042590 -0.961906 -15.403471
2285 1 0.000000 -14.042590 -0.961906 -2.410171
2286 1 0.000000 -14.042590 -0.961906 10.583129
2287 1 0.000000 -14.042590 7.283002 -15.403471
2288 1 0.000000 -14.042590 7.283002 -2.410171
2289 1 0.000000 -14.042590 7.283002 10.583129
2290 1 0.000000 -14.042590 15.527911 -15.403471
2291 1 0.000000 -14.042590 15.527911 -2.410171
2292 1 0.000000 -14.042590 15.527911 10.583129
2293 1 0.000000 -9.282390 -9.206814 -15.403471
2294 1 0.000000 -9.282390 -9.206814 -2.410171
2295 1 0.000000 -9.282390 -9.206814 10.583129
2296 1 0.000000 -9.282390 -0.961906 -15.403471
2297 1 0.000000 -9.282390 -0.961906 -2.410171
2298 1 0.000000 -9.282390 -0.961906 10.583129
2299 1 0.000000 -9.282390 7.283002 -15.403471
2300 1 0.000000 -9.282390 7.283002 -2.410171
2301 1 0.000000 -9.282390 7.283002 10.583129
2302 1 0.000000 -9.282390 15.527911 -15.403471
2303 1 0.000000 -9.282390 15.527911 -2.410171
2304 1 0.000000 -9.282390 15.527911 10.583129
2305 1 0.000000 -4.522190 -9.206814 -15.403471
2306 1 0.000000 -4.522190 -9.206814 -2.410171
2307 1 0.000000 -4.522190 -9.206814 10.583129
2308 1 0.000000 -4.522190 -0.961906 -15.403471
2309 1 0.000000 -4.522190 -0.961906 -2.410171
2310 1 0.000000 -4.522190 -0.961906 10.583129
2311 1 0.000000 -4.522190 7.283002 -15.403471
2312 1 0.000000 -4.522190 7.283002 -2.410171
2313 1 0.000000 -4.522190 7.283002 10.583129
2314 1 0.000000 -4.522190 15.527911 -15.403471
2315 1 0.000000 -4.522190 15.527911 -2.410171
2316 1 0.000000 -4.522190 15.527911 10.583129
2317 1 0.000000 0.238010 -9.206814 -15.403471
2318 1 0.000000 0.238010 -9.206814 -2.410171
2319 1 0.000000 0.238010 -9.206814 10.583129
2320 1 0.000000 0.238010 -0.961906 -15.403471
2321 1 0.000000 0.238010 -0.961906 -2.410171
2322 1 0.000000 0.238010 -0.961906 10.583129
2323 1 0.000000 0.238010 7.283002 -15.403471
2324 1 0.000000 0.238010 7.283002 -2.410171
2325 1 0.000000 0.238010 7.283002 10.583129
2326 1 0.000000 0.238010 15.527911 -15.403471
2327 1 0.000000 0.238010 15.527911 -2.410171
2328 1 0.000000 0.238010 15.527911 10.583129
2329 1 0.000000 4.998210 -9.206814 -15.403471
2330 1 0.000000 4.998210 -9.206814 -2.410171
2331 1 0.000000 4.998210 -9.206814 10.583129
2332 1 0.000000 4.998210 -0.961906 -15.403471
2333 1 0.000000 4.998210 -0.961906 -2.410171
2334 1 0.000000 4.998210 -0.961906 10.583129
2335 1 0.000000 4.998210 7.283002 -15.403471
2336 1 0.000000 4.998210 7.283002 -2.410171
2337 1 0.000000 4.998210 7.283002 10.583129
2338 1 0.000000 4.998210 15.527911 -15.403471
2339 1 0.000000 4.998210 15.527911 -2.410171
2340 1 0.000000 4.998210 15.527911 10.583129
2341 1 0.000000 9.758410 -9.206814 -15.403471
2342 1 0.000000 9.758410 -9.206814 -2.410171
2343 1 0.000000 9.758410 -9.206814 10.583129
2344 1 0.000000 9.758410 -0.961906 -15.403471
2345 1 0.000000 9.758410 -0.961906 -2.410171
2346 1 0.000000 9.758410 -0.961906 10.583129
2347 1 0.000000 9.758410 7.283002 -15.403471
2348 1 0.000000 9.758410 7.283002 -2.410171
2349 1 0.000000 9.758410 7.283002 10.583129
2350 1 0.000000 9.758410 15.527911 -15.403471
2351 1 0.000000 9.758410 15.527911 -2.410171
2352 1 0.000000 9.758410 15.527911 10.583129
2353 1 0.000000 14.518610 -9.206814 -15.403471
2354 1 0.000000 14.518610 -9.206814 -2.410171
2355 1 0.000000 14.518610 -9.206814 10.583129
2356 1 0.000000 14.518610 -0.961906 -15.403471
2357 1 0.000000 14.518610 -0.961906 -2.410171
2358 1 0.000000 14.518610 -0.961906 10.583129
2359 1 0.000000 14.518610 7.283002 -15.403471
2360 1 0.000000 14.518610 7.283002 -2.410171
2361 1 0.000000 14.518610 7.283002 10.583129
2362 1 0.000000 14.518610 15.527911 -15.403471
2363 1 0.000000 14.518610 15.527911 -2.410171
2364 1 0.000000 14.518610 15.527911 10.583129
2365 1 0.000000 19.278810 -9.206814 -15.403471
2366 1 0.000000 19.278810 -9.206814 -2.410171
2367 1 0.000000 19.278810 -9.206814 10.583129
2368 1 0.000000 19.278810 -0.961906 -15.403471
2369 1 0.000000 19.278810 -0.961906 -2.410171
2370 1 0.000000 19.278810 -0.961906 10.583129
2371 1 0.000000 19.278810 7.283002 -15.403471
2372 1 0.000000 19.278810 7.283002 -2.410171
2373 1 0.000000 19.278810 7.283002 10.583129
2374 1 0.000000 19.278810 15.527911 -15.403471
2375 1 0.000000 19.278810 15.527911 -2.410171
2376 1 0.000000 19.278810 15.527911 10.583129
2377 1 0.000000 -21.182890 -10.580966 -6.741271
2378 1 0.000000 -21.182890 -10.580966 6.252029
2379 1 0.000000 -21.182890 -10.580966 19.245329
2380 1 0.000000 -21.182890 -2.336057 -6.741271
2381 1 0.000000 -21.182890 -2.336057 6.252029
2382 1 0.000000 -21.182890 -2.336057 19.245329
2383 1 0.000000 -21.182890 5.908851 -6.741271
2384 1 0.000000 -21.182890 5.908851 6.252029
2385 1 0.000000 -21.182890 5.908851 19.245329
2386 1 0.000000 -21.182890 14.153759 -6.741271
2387 1 0.000000 -21.182890 14.153759 6.252029
2388 1 0.000000 -21.182890 14.153759 19.245329
2389 1 0.000000 -16.422690 -10.580966 -6.741271
2390 1 0.000000 -16.422690 -10.580966 6.252029
2391 1 0.000000 -16.422690 -10.580966 19.245329
2392 1 0.000000 -16.422690 -2.336057 -6.741271
2393 1 0.000000 -16.422690 -2.336057 6.252029
2394 1 0.000000 -16.422690 -2.336057 19.245329
2395 1 0.000000 -16.422690 5.908851 -6.741271
2396 1 0.000000 -16.422690 5.908851 6.252029
2397 1 0.000000 -16.422690 5.908851 19.245329
2398 1 0.000000 -16.422690 14.153759 -6.741271
2399 1 0.000000 -16.422690 14.153759 6.252029
2400 1 0.000000 -16.422690 14.153759 19.245329
2401 1 0.000000 -11.662490 -10.580966 -6.741271
2402 1 0.000000 -11.662490 -10.580966 6.252029
2403 1 0.000000 -11.662490 -10.580966 19.245329
2404 1 0.000000 -11.662490 -2.336057 -6.741271
2405 1 0.000000 -11.662490 -2.336057 6.252029
2406 1 0.000000 -11.662490 -2.336057 19.245329
2407 1 0.000000 -11.662490 5.908851 -6.741271
2408 1 0.000000 -11.662490 5.908851 6.252029
2409 1 0.000000 -11.662490 5.908851 19.245329
2410 1 0.000000 -11.662490 14.153759 -6.741271
2411 1 0.000000 -11.662490 14.153759 6.252029
2412 1 0.000000 -11.662490 14.153759 19.245329
2413 1 0.000000 -6.902290 -10.580966 -6.741271
2414 1 0.000000 -6.902290 -10.580966 6.252029
2415 1 0.000000 -6.902290 -10.580966 19.245329
2416 1 0.000000 -6.902290 -2.336057 -6.741271
2417 1 0.000000 -6.902290 -2.336057 6.252029
2418 1 0.000000 -6.902290 -2.336057 19.245329
2419 1 0.000000 -6.902290 5.908851 -6.741271
2420 1 0.000000 -6.902290 5.908851 6.252029
2421 1 0.000000 -6.902290 5.908851 19.245329
2422 1 0.000000 -6.902290 14.153759 -6.741271
2423 1 0.000000 -6.902290 14.153759 6.252029
2424 1 0.000000 -6.902290 14.153759 19.245329
2425 1 0.000000 -2.142090 -10.580966 -6.741271
2426 1 0.000000 -2.142090 -10.580966 6.252029
2427 1 0.000000 -2.142090 -10.580966 19.245329
2428 1 0.000000 -2.142090 -2.336057 -6.741271
2429 1 0.000000 -2.142090 -2.336057 6.252029
2430 1 0.000000 -2.142090 -2.336057 19.245329
2431 1 0.000000 -2.142090 5.908851 -6.741271
2432 1 0.000000 -2.142090 5.908851 6.252029
2433 1 0.000000 -2.142090 5.908851 19.245329
2434 1 0.000000 -2.142090 14.153759 -6.741271
2435 1 0.000000 -2.142090 14.153759 6.252029
2436 1 0.000000 -2.142090 14.153759 19.245329
2437 1 0.000000 2.618110 -10.580966 -6.741271
2438 1 0.000000 2.618110 -10.580966 6.252029
2439 1 0.000000 2.618110 -10.580966 19.245329
2440 1 0.000000 2.618110 -2.336057 -6.741271
2441 1 0.000000 2.618110 -2.336057 6.252029
2442 1 0.000000 2.618110 -2.336057 19.245329
2443 1 0.000000 2.618110 5.908851 -6.741271
2444 1 0.000000 2.618110 5.908851 6.252029
2445 1 0.000000 2.618110 5.908851 19.245329
2446 1 0.000000 2.618110 14.153759 -6.741271
2447 1 0.000000 2.618110 14.153759 6.252029
2448 1 0.000000 2.618110 14.153759 19.245329
2449 1 0.000000 7.378310 -10.580966 -6.741271
2450 1 0.000000 7.378310 -10.580966 6.252029
2451 1 0.000000 7.378310 -10.580966 19.245329
2452 1 0.000000 7.378310 -2.336057 -6.741271
2453 1 0.000000 7.378310 -2.336057 6.252029
2454 1 0.000000 7.378310 -2.336057 19.245329
2455 1 0.000000 7.378310 5.908851 -6.741271
2456 1 0.000000 7.378310 5.908851 6.252029
2457 1 0.000000 7.378310 5.908851 19.245329
2458 1 0.000000 7.378310 14.153759 -6.741271
2459 1 0.000000 7.378310 14.153759 6.252029
2460 1 0.000000 7.378310 14.153759 19.245329
2461 1 0.000000 12.138510 -10.580966 -6.741271
2462 1 0.000000 12.138510 -10.580966 6.252029
2463 1 0.000000 12.138510 -10.580966 19.245329
2464 1 0.000000 12.138510 -2.336057 -6.741271
2465 1 0.000000 12.138510 -2.336057 6.252029
2466 1 0.000000 12.138510 -2.336057 19.245329
2467 1 0.000000 12.138510 5.908851 -6.741271
2468 1 0.000000 12.138510 5.908851 6.252029
2469 1 0.000000 12.138510 5.908851 19.245329
2470 1 0.000000 12.138510 14.153759 -6.741271
2471 1 0.000000 12.138510 14.153759 6.252029
2472 1 0.000000 12.138510 14.153759 19.245329
2473 1 0.000000 16.898710 -10.580966 -6.741271
2474 1 0.000000 16.898710 -10.580966 6.252029
2475 1 0.000000 16.898710 -10.580966 19.245329
2476 1 0.000000 16.898710 -2.336057 -6.741271
2477 1 0.000000 16.898710 -2.336057 6.252029
2478 1 0.000000 16.898710 -2.336057 19.245329
2479 1 0.000000 16.898710 5.908851 -6.741271
2480 1 0.000000 16.898710 5.908851 6.252029
2481 1 0.000000 16.898710 5.908851 19.245329
2482 1 0.000000 16.898710 14.153759 -6.741271
2483 1 0.000000 16.898710 14.153759 6.252029
2484 1 0.000000 16.898710 14.153759 19.245329
2485 1 0.000000 -21.182890 -16.077571 -11.072371
2486 1 0.000000 -21.182890 -16.077571 1.920929
2487 1 0.000000 -21.182890 -16.077571 14.914229
2488 1 0.000000 -21.182890 -7.832663 -11.072371
2489 1 0.000000 -21.182890 -7.832663 1.920929
2490 1 0.000000 -21.182890 -7.832663 14.914229
2491 1 0.000000 -21.182890 0.412245 -11.072371
2492 1 0.000000 -21.182890 0.412245 1.920929
2493 1 0.000000 -21.182890 0.412245 14.914229
2494 1 0.000000 -21.182890 8.657154 -11.072371
2495 1 0.000000 -21.182890 8.657154 1.920929
2496 1 0.000000 -21.182890 8.657154 14.914229
2497 1 0.000000 -16.422690 -16.077571 -11.072371
2498 1 0.000000 -16.422690 -16.077571 1.920929
2499 1 0.000000 -16.422690 -16.077571 14.914229
2500 1 0.000000 -16.422690 -7.832663 -11.072371
2501 1 0.000000 -16.422690 -7.832663 1.920929
2502 1 0.000000 -16.422690 -7.832663 14.914229
2503 1 0.000000 -16.422690 0.412245 -11.072371
2504 1 0.000000 -16.422690 0.412245 1.920929
2505 1 0.000000 -16.422690 0.412245 14.914229
2506 1 0.000000 -16.422690 8.657154 -11.072371
2507 1 0.000000 -16.422690 8.657154 1.920929
2508 1 0.000000 -16.422690 8.657154 14.914229
2509 1 0.000000 -11.662490 -16.077571 -11.072371
2510 1 0.000000 -11.662490 -16.077571 1.920929
2511 1 0.000000 -11.662490 -16.077571 14.914229
2512 1 0.000000 -11.662490 -7.832663 -11.072371
2513 1 0.000000 -11.662490 -7.832663 1.920929
2514 1 0.000000 -11.662490 -7.832663 14.914229
2515 1 0.000000 -11.662490 0.412245 -11.072371
2516 1 0.000000 -11.662490 0.412245 1.920929
2517 1 0.000000 -11.662490 0.412245 14.914229
2518 1 0.000000 -11.662490 8.657154 -11.072371
2519 1 0.000000 -11.662490 8.657154 1.920929
2520 1 0.000000 -11.662490 8.657154 14.914229
2521 1 0.000000 -6.902290 -16.077571 -11.072371
2522 1 0.000000 -6.902290 -16.077571 1.920929
2523 1 0.000000 -6.902290 -16.077571 14.914229
2524 1 0.000000 -6.902290 -7.832663 -11.072371
2525 1 0.000000 -6.902290 -7.832663 1.920929
2526 1 0.000000 -6.902290 -7.832663 14.914229
2527 1 0.000000 -6.902290 0.412245 -11.072371
2528 1 0.000000 -6.902290 0.412245 1.920929
2529 1 0.000000 -6.902290 0.412245 14.914229
2530 1 0.000000 -6.902290 8.657154 -11.072371
2531 1 0.000000 -6.902290 8.657154 1.920929
2532 1 0.000000 -6.902290 8.657154 14.914229
2533 1 0.000000 -2.142090 -16.077571 -11.072371
2534 1 0.000000 -2.142090 -16.077571 1.920929
2535 1 0.000000 -2.142090 -16.077571 14.914229
2536 1 0.000000 -2.142090 -7.832663 -11.072371
2537 1 0.000000 -2.142090 -7.832663 1.920929
2538 1 0.000000 -2.142090 -7.832663 14.914229
2539 1 0.000000 -2.142090 0.412245 -11.072371
2540 1 0.000000 -2.142090 0.412245 1.920929
2541 1 0.000000 -2.142090 0.412245 14.914229
2542 1 0.000000 -2.142090 8.657154 -11.072371
2543 1 0.000000 -2.142090 8.657154 1.920929
2544 1 0.000000 -2.142090 8.657154 14.914229
2545 1 0.000000 2.618110 -16.077571 -11.072371
2546 1 0.000000 2.618110 -16.077571 1.920929
2547 1 0.000000 2.618110 -16.077571 14.914229
2548 1 0.000000 2.618110 -7.832663 -11.072371
2549 1 0.000000 2.618110 -7.832663 1.920929
2550 1 0.000000 2.618110 -7.832663 14.914229
2551 1 0.000000 2.618110 0.412245 -11.072371
2552 1 0.000000 2.618110 0.412245 1.920929
2553 1 0.000000 2.618110 0.412245 14.914229
2554 1 0.000000 2.618110 8.657154 -11.072371
2555 1 0.000000 2.618110 8.657154 1.920929
2556 1 0.000000 2.618110 8.657154 14.914229
2557 1 0.000000 7.378310 -16.077571 -11.072371
2558 1 0.000000 7.378310 -16.077571 1.920929
2559 1 0.000000 7.378310 -16.077571 14.914229
2560 1 0.000000 7.378310 -7.832663 -11.072371
2561 1 0.000000 7.378310 -7.832663 1.920929
2562 1 0.000000 7.378310 -7.832663 14.914229
2563 1 0.000000 7.378310 0.412245 -11.072371
2564 1 0.000000 7.378310 0.412245 1.920929
2565 1 0.000000 7.378310 0.412245 14.914229
2566 1 0.000000 7.378310 8.657154 -11.072371
2567 1 0.000000 7.378310 8.657154 1.920929
2568 1 0.000000 7.378310 8.657154 14.914229
2569 1 0.000000 12.138510 -16.077571 -11.072371
2570 1 0.000000 12.138510 -16.077571 1.920929
2571 1 0.000000 12.138510 -16.077571 14.914229
2572 1 0.000000 12.138510 -7.832663 -11.072371
2573 1 0.000000 12.138510 -7.832663 1.920929
2574 1 0.000000 12.138510 -7.832663 14.914229
2575 1 0.000000 12.138510 0.412245 -11.072371
2576 1 0.000000 12.138510 0.412245 1.920929
2577 1 0.000000 12.138510 0.412245 14.914229
2578 1 0.000000 12.138510 8.657154 -11.072371
2579 1 0.000000 12.138510 8.657154 1.920929
2580 1 0.000000 12.138510 8.657154 14.914229
2581 1 0.000000 16.898710 -16.077571 -11.072371
2582 1 0.000000 16.898710 -16.077571 1.920929
2583 1 0.000000 16.898710 -16.077571 14.914229
2584 1 0.000000 16.898710 -7.832663 -11.072371
2585 1 0.000000 16.898710 -7.832663 1.920929
2586 1 0.000000 16.898710 -7.832663 14.914229
2587 1 0.000000 16.898710 0.412245 -11.072371
2588 1 0.000000 16.898710 0.412245 1.920929
2589 1 0.000000 16.898710 0.412245 14.914229
2590 1 0.000000 16.898710 8.657154 -11.072371
2591 1 0.000000 16.898710 8.657154 1.920929
2592 1 0.000000 16.898710 8.657154 14.914229
2593 3 0.000000 -19.725126 -13.329268 -7.579425
2594 3 0.000000 -19.725126 -13.329268 5.413875
2595 3 0.000000 -19.725126 -13.329268 18.407175
2596 3 0.000000 -19.725126 -5.084360 -7.579425
2597 3 0.000000 -19.725126 -5.084360 5.413875
2598 3 0.000000 -19.725126 -5.084360 18.407175
2599 3 0.000000 -19.725126 3.160548 -7.579425
2600 3 0.000000 -19.725126 3.160548 5.413875
2601 3 0.000000 -19.725126 3.160548 18.407175
2602 3 0.000000 -19.725126 11.405456 -7.579425
2603 3 0.000000 -19.725126 11.405456 5.413875
2604 3 0.000000 -19.725126 11.405456 18.407175
2605 3 0.000000 -14.964926 -13.329268 -7.579425
2606 3 0.000000 -14.964926 -13.329268 5.413875
2607 3 0.000000 -14.964926 -13.329268 18.407175
2608 3 0.000000 -14.964926 -5.084360 -7.579425
2609 3 0.000000 -14.964926 -5.084360 5.413875
2610 3 0.000000 -14.964926 -5.084360 18.407175
2611 3 0.000000 -14.964926 3.160548 -7.579425
2612 3 0.000000 -14.964926 3.160548 5.413875
2613 3 0.000000 -14.964926 3.160548 18.407175
2614 3 0.000000 -14.964926 11.405456 -7.579425
2615 3 0.000000 -14.964926 11.405456 5.413875
2616 3 0.000000 -14.964926 11.405456 18.407175
2617 3 0.000000 -10.204726 -13.329268 -7.579425
2618 3 0.000000 -10.204726 -13.329268 5.413875
2619 3 0.000000 -10.204726 -13.329268 18.407175
2620 3 0.000000 -10.204726 -5.084360 -7.579425
2621 3 0.000000 -10.204726 -5.084360 5.413875
2622 3 0.000000 -10.204726 -5.084360 18.407175
2623 3 0.000000 -10.204726 3.160548 -7.579425
2624 3 0.000000 -10.204726 3.160548 5.413875
2625 3 0.000000 -10.204726 3.160548 18.407175
2626 3 0.000000 -10.204726 11.405456 -7.579425
2627 3 0.000000 -10.204726 11.405456 5.413875
2628 3 0.000000 -10.204726 11.405456 18.407175
2629 3 0.000000 -5.444526 -13.329268 -7.579425
2630 3 0.000000 -5.444526 -13.329268 5.413875
2631 3 0.000000 -5.444526 -13.329268 18.407175
2632 3 0.000000 -5.444526 -5.084360 -7.579425
2633 3 0.000000 -5.444526 -5.084360 5.413875
2634 3 0.000000 -5.444526 -5.084360 18.407175
2635 3 0.000000 -5.444526 3.160548 -7.579425
2636 3 0.000000 -5.444526 3.160548 5.413875
2637 3 0.000000 -5.444526 3.160548 18.407175
2638 3 0.000000 -5.444526 11.405456 -7.579425
2639 3 0.000000 -5.444526 11.405456 5.413875
2640 3 0.000000 -5.444526 11.405456 18.407175
2641 3 0.000000 -0.684326 -13.329268 -7.579425
2642 3 0.000000 -0.684326 -13.329268 5.413875
2643 3 0.000000 -0.684326 -13.329268 18.407175
2644 3 0.000000 -0.684326 -5.084360 -7.579425
2645 3 0.000000 -0.684326 -5.084360 5.413875
2646 3 0.000000 -0.684326 -5.084360 18.407175
2647 3 0.000000 -0.684326 3.160548 -7.579425
2648 3 0.000000 -0.684326 3.160548 5.413875
2649 3 0.000000 -0.684326 3.160548 18.407175
2650 3 0.000000 -0.684326 11.405456 -7.579425
2651 3 0.000000 -0.684326 11.405456 5.413875
2652 3 0.000000 -0.684326 11.405456 18.407175
2653 3 0.000000 4.075874 -13.329268 -7.579425
2654 3 0.000000 4.075874 -13.329268 5.413875
2655 3 0.000000 4.075874 -13.329268 18.407175
2656 3 0.000000 4.075874 -5.084360 -7.579425
2657 3 0.000000 4.075874 -5.084360 5.413875
2658 3 0.000000 4.075874 -5.084360 18.407175
2659 3 0.000000 4.075874 3.160548 -7.579425
2660 3 0.000000 4.075874 3.160548 5.413875
2661 3 0.000000 4.075874 3.160548 18.407175
2662 3 0.000000 4.075874 11.405456 -7.579425
2663 3 0.000000 4.075874 11.405456 5.413875
2664 3 0.000000 4.075874 11.405456 18.407175
2665 3 0.000000 8.836074 -13.329268 -7.579425
2666 3 0.000000 8.836074 -13.329268 5.413875
2667 3 0.000000 8.836074 -13.329268 18.407175
2668 3 0.000000 8.836074 -5.084360 -7.579425
2669 3 0.000000 8.836074 -5.084360 5.413875
2670 3 0.000000 8.836074 -5.084360 18.407175
2671 3 0.000000 8.836074 3.160548 -7.579425
2672 3 0.000000 8.836074 3.160548 5.413875
2673 3 0.000000 8.836074 3.160548 18.407175
2674 3 0.000000 8.836074 11.405456 -7.579425
2675 3 0.000000 8.836074 11.405456 5.413875
2676 3 0.000000 8.836074 11.405456 18.407175
2677 3 0.000000 13.596274 -13.329268 -7.579425
2678 3 0.000000 13.596274 -13.329268 5.413875
2679 3 0.000000 13.596274 -13.329268 18.407175
2680 3 0.000000 13.596274 -5.084360 -7.579425
2681 3 0.000000 13.596274 -5.084360 5.413875
2682 3 0.000000 13.596274 -5.084360 18.407175
2683 3 0.000000 13.596274 3.160548 -7.579425
2684 3 0.000000 13.596274 3.160548 5.413875
2685 3 0.000000 13.596274 3.160548 18.407175
2686 3 0.000000 13.596274 11.405456 -7.579425
2687 3 0.000000 13.596274 11.405456 5.413875
2688 3 0.000000 13.596274 11.405456 18.407175
2689 3 0.000000 18.356474 -13.329268 -7.579425
2690 3 0.000000 18.356474 -13.329268 5.413875
2691 3 0.000000 18.356474 -13.329268 18.407175
2692 3 0.000000 18.356474 -5.084360 -7.579425
2693 3 0.000000 18.356474 -5.084360 5.413875
2694 3 0.000000 18.356474 -5.084360 18.407175
2695 3 0.000000 18.356474 3.160548 -7.579425
2696 3 0.000000 18.356474 3.160548 5.413875
2697 3 0.000000 18.356474 3.160548 18.407175
2698 3 0.000000 18.356474 11.405456 -7.579425
2699 3 0.000000 18.356474 11.405456 5.413875
2700 3 0.000000 18.356474 11.405456 18.407175
2701 3 0.000000 -19.725126 -10.580966 -11.910525
2702 3 0.000000 -19.725126 -10.580966 1.082775
2703 3 0.000000 -19.725126 -10.580966 14.076075
2704 3 0.000000 -19.725126 -2.336057 -11.910525
2705 3 0.000000 -19.725126 -2.336057 1.082775
2706 3 0.000000 -19.725126 -2.336057 14.076075
2707 3 0.000000 -19.725126 5.908851 -11.910525
2708 3 0.000000 -19.725126 5.908851 1.082775
2709 3 0.000000 -19.725126 5.908851 14.076075
2710 3 0.000000 -19.725126 14.153759 -11.910525
2711 3 0.000000 -19.725126 14.153759 1.082775
2712 3 0.000000 -19.725126 14.153759 14.076075
2713 3 0.000000 -14.964926 -10.580966 -11.910525
2714 3 0.000000 -14.964926 -10.580966 1.082775
2715 3 0.000000 -14.964926 -10.580966 14.076075
2716 3 0.000000 -14.964926 -2.336057 -11.910525
2717 3 0.000000 -14.964926 -2.336057 1.082775
2718 3 0.000000 -14.964926 -2.336057 14.076075
2719 3 0.000000 -14.964926 5.908851 -11.910525
2720 3 0.000000 -14.964926 5.908851 1.082775
2721 3 0.000000 -14.964926 5.908851 14.076075
2722 3 0.000000 -14.964926 14.153759 -11.910525
2723 3 0.000000 -14.964926 14.153759 1.082775
2724 3 0.000000 -14.964926 14.153759 14.076075
2725 3 0.000000 -10.204726 -10.580966 -11.910525
2726 3 0.000000 -10.204726 -10.580966 1.082775
2727 3 0.000000 -10.204726 -10.580966 14.076075
2728 3 0.000000 -10.204726 -2.336057 -11.910525
2729 3 0.000000 -10.204726 -2.336057 1.082775
2730 3 0.000000 -10.204726 -2.336057 14.076075
2731 3 0.000000 -10.204726 5.908851 -11.910525
2732 3 0.000000 -10.204726 5.908851 1.082775
2733 3 0.000000 -10.204726 5.908851 14.076075
2734 3 0.000000 -10.204726 14.153759 -11.910525
2735 3 0.000000 -10.204726 14.153759 1.082775
2736 3 0.000000 -10.204726 14.153759 14.076075
2737 3 0.000000 -5.444526 -10.580966 -11.910525
2738 3 0.000000 -5.444526 -10.580966 1.082775
2739 3 0.000000 -5.444526 -10.580966 14.076075
2740 3 0.000000 -5.444526 -2.336057 -11.910525
2741 3 0.000000 -5.444526 -2.336057 1.082775
2742 3 0.000000 -5.444526 -2.336057 14.076075
2743 3 0.000000 -5.444526 5.908851 -11.910525
2744 3 0.000000 -5.444526 5.908851 1.082775
2745 3 0.000000 -5.444526 5.908851 14.076075
2746 3 0.000000 -5.444526 14.153759 -11.910525
2747 3 0.000000 -5.444526 14.153759 1.082775
2748 3 0.000000 -5.444526 14.153759 14.076075
2749 3 0.000000 -0.684326 -10.580966 -11.910525
2750 3 0.000000 -0.684326 -10.580966 1.082775
2751 3 0.000000 -0.684326 -10.580966 14.076075
2752 3 0.000000 -0.684326 -2.336057 -11.910525
2753 3 0.000000 -0.684326 -2.336057 1.082775
2754 3 0.000000 -0.684326 -2.336057 14.076075
2755 3 0.000000 -0.684326 5.908851 -11.910525
2756 3 0.000000 -0.684326 5.908851 1.082775
2757 3 0.000000 -0.684326 5.908851 14.076075
2758 3 0.000000 -0.684326 14.153759 -11.910525
2759 3 0.000000 -0.684326 14.153759 1.082775
2760 3 0.000000 -0.684326 14.153759 14.076075
2761 3 0.000000 4.075874 -10.580966 -11.910525
2762 3 0.000000 4.075874 -10.580966 1.082775
2763 3 0.000000 4.075874 -10.580966 14.076075
2764 3 0.000000 4.075874 -2.336057 -11.910525
2765 3 0.000000 4.075874 -2.336057 1.082775
2766 3 0.000000 4.075874 -2.336057 14.076075
2767 3 0.000000 4.075874 5.908851 -11.910525
2768 3 0.000000 4.075874 5.908851 1.082775
2769 3 0.000000 4.075874 5.908851 14.076075
2770 3 0.000000 4.075874 14.153759 -11.910525
2771 3 0.000000 4.075874 14.153759 1.082775
2772 3 0.000000 4.075874 14.153759 14.076075
2773 3 0.000000 8.836074 -10.580966 -11.910525
2774 3 0.000000 8.836074 -10.580966 1.082775
2775 3 0.000000 8.836074 -10.580966 14.076075
2776 3 0.000000 8.836074 -2.336057 -11.910525
2777 3 0.000000 8.836074 -2.336057 1.082775
2778 3 0.000000 8.836074 -2.336057 14.076075
2779 3 0.000000 8.836074 5.908851 -11.910525
2780 3 0.000000 8.836074 5.908851 1.082775
2781 3 0.000000 8.836074 5.908851 14.076075
2782 3 0.000000 8.836074 14.153759 -11.910525
2783 3 0.000000 8.836074 14.153759 1.082775
2784 3 0.000000 8.836074 14.153759 14.076075
2785 3 0.000000 13.596274 -10.580966 -11.910525
2786 3 0.000000 13.596274 -10.580966 1.082775
2787 3 0.000000 13.596274 -10.580966 14.076075
2788 3 0.000000 13.596274 -2.336057 -11.910525
2789 3 0.000000 13.596274 -2.336057 1.082775
2790 3 0.000000 13.596274 -2.336057 14.076075
2791 3 0.000000 13.596274 5.908851 -11.910525
2792 3 0.000000 13.596274 5.908851 1.082775
2793 3 0.000000 13.596274 5.908851 14.076075
2794 3 0.000000 13.596274 14.153759 -11.910525
2795 3 0.000000 13.596274 14.153759 1.082775
2796 3 0.000000 13.596274 14.153759 14.076075
2797 3 0.000000 18.356474 -10.580966 -11.910525
2798 3 0.000000 18.356474 -10.580966 1.082775
2799 3 0.000000 18.356474 -10.580966 14.076075
2800 3 0.000000 18.356474 -2.336057 -11.910525
2801 3 0.000000 18.356474 -2.336057 1.082775
2802 3 0.000000 18.356474 -2.336057 14.076075
2803 3 0.000000 18.356474 5.908851 -11.910525
2804 3 0.000000 18.356474 5.908851 1.082775
2805 3 0.000000 18.356474 5.908851 14.076075
2806 3 0.000000 18.356474 14.153759 -11.910525
2807 3 0.000000 18.356474 14.153759 1.082775
2808 3 0.000000 18.356474 14.153759 14.076075
2809 3 0.000000 -17.345026 -11.955117 -16.241625
2810 3 0.000000 -17.345026 -11.955117 -3.248325
2811 3 0.000000 -17.345026 -11.955117 9.744975
2812 3 0.000000 -17.345026 -3.710209 -16.241625
2813 3 0.000000 -17.345026 -3.710209 -3.248325
2814 3 0.000000 -17.345026 -3.710209 9.744975
2815 3 0.000000 -17.345026 4.534700 -16.241625
2816 3 0.000000 -17.345026 4.534700 -3.248325
2817 3 0.000000 -17.345026 4.534700 9.744975
2818 3 0.000000 -17.345026 12.779608 -16.241625
2819 3 0.000000 -17.345026 12.779608 -3.248325
2820 3 0.000000 -17.345026 12.779608 9.744975
2821 3 0.000000 -12.584826 -11.955117 -16.241625
2822 3 0.000000 -12.584826 -11.955117 -3.248325
2823 3 0.000000 -12.584826 -11.955117 9.744975
2824 3 0.000000 -12.584826 -3.710209 -16.241625
2825 3 0.000000 -12.584826 -3.710209 -3.248325
2826 3 0.000000 -12.584826 -3.710209 9.744975
2827 3 0.000000 -12.584826 4.534700 -16.241625
2828 3 0.000000 -12.584826 4.534700 -3.248325
2829 3 0.000000 -12.584826 4.534700 9.744975
2830 3 0.000000 -12.584826 12.779608 -16.241625
2831 3 0.000000 -12.584826 12.779608 -3.248325
2832 3 0.000000 -12.584826 12.779608 9.744975
2833 3 0.000000 -7.824626 -11.955117 -16.241625
2834 3 0.000000 -7.824626 -11.955117 -3.248325
2835 3 0.000000 -7.824626 -11.955117 9.744975
2836 3 0.000000 -7.824626 -3.710209 -16.241625
2837 3 0.000000 -7.824626 -3.710209 -3.248325
2838 3 0.000000 -7.824626 -3.710209 9.744975
2839 3 0.000000 -7.824626 4.534700 -16.241625
2840 3 0.000000 -7.824626 4.534700 -3.248325
2841 3 0.000000 -7.824626 4.534700 9.744975
2842 3 0.000000 -7.824626 12.779608 -16.241625
2843 3 0.000000 -7.824626 12.779608 -3.248325
2844 3 0.000000 -7.824626 12.779608 9.744975
2845 3 0.000000 -3.064426 -11.955117 -16.241625
2846 3 0.000000 -3.064426 -11.955117 -3.248325
2847 3 0.000000 -3.064426 -11.955117 9.744975
2848 3 0.000000 -3.064426 -3.710209 -16.241625
2849 3 0.000000 -3.064426 -3.710209 -3.248325
2850 3 0.000000 -3.064426 -3.710209 9.744975
2851 3 0.000000 -3.064426 4.534700 -16.241625
2852 3 0.000000 -3.064426 4.534700 -3.248325
2853 3 0.000000 -3.064426 4.534700 9.744975
2854 3 0.000000 -3.064426 12.779608 -16.241625
2855 3 0.000000 -3.064426 12.779608 -3.248325
2856 3 0.000000 -3.064426 12.779608 9.744975
2857 3 0.000000 1.695774 -11.955117 -16.241625
2858 3 0.000000 1.695774 -11.955117 -3.248325
2859 3 0.000000 1.695774 -11.955117 9.744975
2860 3 0.000000 1.695774 -3.710209 -16.241625
2861 3 0.000000 1.695774 -3.710209 -3.248325
2862 3 0.000000 1.695774 -3.710209 9.744975
2863 3 0.000000 1.695774 4.534700 -16.241625
2864 3 0.000000 1.695774 4.534700 -3.248325
2865 3 0.000000 1.695774 4.534700 9.744975
2866 3 0.000000 1.695774 12.779608 -16.241625
2867 3 0.000000 1.695774 12.779608 -3.248325
2868 3 0.000000 1.695774 12.779608 9.744975
2869 3 0.000000 6.455974 -11.955117 -16.241625
2870 3 0.000000 6.455974 -11.955117 -3.248325
2871 3 0.000000 6.455974 -11.955117 9.744975
2872 3 0.000000 6.455974 -3.710209 -16.241625
2873 3 0.000000 6.455974 -3.710209 -3.248325
2874 3 0.000000 6.455974 -3.710209 9.744975
2875 3 0.000000 6.455974 4.534700 -16.241625
2876 3 0.000000 6.455974 4.534700 -3.248325
2877 3 0.000000 6.455974 4.534700 9.744975
2878 3 0.000000 6.455974 12.779608 -16.241625
2879 3 0.000000 6.455974 12.779608 -3.248325
2880 3 0.000000 6.455974 12.779608 9.744975
2881 3 0.000000 11.216174 -11.955117 -16.241625
2882 3 0.000000 11.216174 -11.955117 -3.248325
2883 3 0.000000 11.216174 -11.955117 9.744975
2884 3 0.000000 11.216174 -3.710209 -16.241625
2885 3 0.000000 11.216174 -3.710209 -3.248325
2886 3 0.000000 11.216174 -3.710209 9.744975
2887 3 0.000000 11.216174 4.534700 -16.241625
2888 3 0.000000 11.216174 4.534700 -3.248325
2889 3 0.000000 11.216174 4.534700 9.744975
2890 3 0.000000 11.216174 12.779608 -16.241625
2891 3 0.000000 11.216174 12.779608 -3.248325
2892 3 0.000000 11.216174 12.779608 9.744975
2893 3 0.000000 15.976374 -11.955117 -16.241625
2894 3 0.000000 15.976374 -11.955117 -3.248325
2895 3 0.000000 15.976374 -11.955117 9.744975
2896 3 0.000000 15.976374 -3.710209 -16.241625
2897 3 0.000000 15.976374 -3.710209 -3.248325
2898 3 0.000000 15.976374 -3.710209 9.744975
2899 3 0.000000 15.976374 4.534700 -16.241625
2900 3 0.000000 15.976374 4.534700 -3.248325
2901 3 0.000000 15.976374 4.534700 9.744975
2902 3 0.000000 15.976374 12.779608 -16.241625
2903 3 0.000000 15.976374 12.779608 -3.248325
2904 3 0.000000 15.976374 12.779608 9.744975
2905 3 0.000000 20.736574 -11.955117 -16.241625
2906 3 0.000000 20.736574 -11.955117 -3.248325
2907 3 0.000000 20.736574 -11.955117 9.744975
2908 3 0.000000 20.736574 -3.710209 -16.241625
2909 3 0.000000 20.736574 -3.710209 -3.248325
2910 3 0.000000 20.736574 -3.710209 9.744975
2911 3 0.000000 20.736574 4.534700 -16.241625
2912 3 0.000000 20.736574 4.534700 -3.248325
2913 3 0.000000 20.736574 4.534700 9.744975
2914 3 0.000000 20.736574 12.779608 -16.241625
2915 3 0.000000 20.736574 12.779608 -3.248325
2916 3 0.000000 20.736574 12.779608 9.744975
2917 3 0.000000 -19.725126 -16.077571 -16.241625
2918 3 0.000000 -19.725126 -16.077571 -3.248325
2919 3 0.000000 -19.725126 -16.077571 9.744975
2920 3 0.000000 -19.725126 -7.832663 -16.241625
2921 3 0.000000 -19.725126 -7.832663 -3.248325
2922 3 0.000000 -19.725126 -7.832663 9.744975
2923 3 0.000000 -19.725126 0.412245 -16.241625
2924 3 0.000000 -19.725126 0.412245 -3.248325
2925 3 0.000000 -19.725126 0.412245 9.744975
2926 3 0.000000 -19.725126 8.657154 -16.241625
2927 3 0.000000 -19.725126 8.657154 -3.248325
2928 3 0.000000 -19.725126 8.657154 9.744975
2929 3 0.000000 -14.964926 -16.077571 -16.241625
2930 3 0.000000 -14.964926 -16.077571 -3.248325
2931 3 0.000000 -14.964926 -16.077571 9.744975
2932 3 0.000000 -14.964926 -7.832663 -16.241625
2933 3 0.000000 -14.964926 -7.832663 -3.248325
2934 3 0.000000 -14.964926 -7.832663 9.744975
2935 3 0.000000 -14.964926 0.412245 -16.241625
2936 3 0.000000 -14.964926 0.412245 -3.248325
2937 3 0.000000 -14.964926 0.412245 9.744975
2938 3 0.000000 -14.964926 8.657154 -16.241625
2939 3 0.000000 -14.964926 8.657154 -3.248325
2940 3 0.000000 -14.964926 8.657154 9.744975
2941 3 0.000000 -10.204726 -16.077571 -16.241625
2942 3 0.000000 -10.204726 -16.077571 -3.248325
2943 3 0.000000 -10.204726 -16.077571 9.744975
2944 3 0.000000 -10.204726 -7.832663 -16.241625
2945 3 0.000000 -10.204726 -7.832663 -3.248325
2946 3 0.000000 -10.204726 -7.832663 9.744975
2947 3 0.000000 -10.204726 0.412245 -16.241625
2948 3 0.000000 -10.204726 0.412245 -3.248325
2949 3 0.000000 -10.204726 0.412245 9.744975
2950 3 0.000000 -10.204726 8.657154 -16.241625
2951 3 0.000000 -10.204726 8.657154 -3.248325
2952 3 0.000000 -10.204726 8.657154 9.744975
2953 3 0.000000 -5.444526 -16.077571 -16.241625
2954 3 0.000000 -5.444526 -16.077571 -3.248325
2955 3 0.000000 -5.444526 -16.077571 9.744975
2956 3 0.000000 -5.444526 -7.832663 -16.241625
2957 3 0.000000 -5.444526 -7.832663 -3.248325
2958 3 0.000000 -5.444526 -7.832663 9.744975
2959 3 0.000000 -5.444526 0.412245 -16.241625
2960 3 0.000000 -5.444526 0.412245 -3.248325
2961 3 0.000000 -5.444526 0.412245 9.744975
2962 3 0.000000 -5.444526 8.657154 -16.241625
2963 3 0.000000 -5.444526 8.657154 -3.248325
2964 3 0.000000 -5.444526 8.657154 9.744975
2965 3 0.000000 -0.684326 -16.077571 -16.241625
2966 3 0.000000 -0.684326 -16.077571 -3.248325
2967 3 0.000000 -0.684326 -16.077571 9.744975
2968 3 0.000000 -0.684326 -7.832663 -16.241625
2969 3 0.000000 -0.684326 -7.832663 -3.248325
2970 3 0.000000 -0.684326 -7.832663 9.744975
2971 3 0.000000 -0.684326 0.412245 -16.241625
2972 3 0.000000 -0.684326 0.412245 -3.248325
2973 3 0.000000 -0.684326 0.412245 9.744975
2974 3 0.000000 -0.684326 8.657154 -16.241625
2975 3 0.000000 -0.684326 8.657154 -3.248325
2976 3 0.000000 -0.684326 8.657154 9.744975
2977 3 0.000000 4.075874 -16.077571 -16.241625
2978 3 0.000000 4.075874 -16.077571 -3.248325
2979 3 0.000000 4.075874 -16.077571 9.744975
2980 3 0.000000 4.075874 -7.832663 -16.241625
2981 3 0.000000 4.075874 -7.832663 -3.248325
2982 3 0.000000 4.075874 -7.832663 9.744975
2983 3 0.000000 4.075874 0.412245 -16.241625
2984 3 0.000000 4.075874 0.412245 -3.248325
2985 3 0.000000 4.075874 0.412245 9.744975
2986 3 0.000000 4.075874 8.657154 -16.241625
2987 3 0.000000 4.075874 8.657154 -3.248325
2988 3 0.000000 4.075874 8.657154 9.744975
2989 3 0.000000 8.836074 -16.077571 -16.241625
2990 3 0.000000 8.836074 -16.077571 -3.248325
2991 3 0.000000 8.836074 -16.077571 9.744975
2992 3 0.000000 8.836074 -7.832663 -16.241625
2993 3 0.000000 8.836074 -7.832663 -3.248325
2994 3 0.000000 8.836074 -7.832663 9.744975
2995 3 0.000000 8.836074 0.412245 -16.241625
2996 3 0.000000 8.836074 0.412245 -3.248325
2997 3 0.000000 8.836074 0.412245 9.744975
2998 3 0.000000 8.836074 8.657154 -16.241625
2999 3 0.000000 8.836074 8.657154 -3.248325
3000 3 0.000000 8.836074 8.657154 9.744975
3001 3 0.000000 13.596274 -16.077571 -16.241625
3002 3 0.000000 13.596274 -16.077571 -3.248325
3003 3 0.000000 13.596274 -16.077571 9.744975
3004 3 0.000000 13.596274 -7.832663 -16.241625
3005 3 0.000000 13.596274 -7.832663 -3.248325
3006 3 0.000000 13.596274 -7.832663 9.744975
3007 3 0.000000 13.596274 0.412245 -16.241625
3008 3 0.000000 13.596274 0.412245 -3.248325
3009 3 0.000000 13.596274 0.412245 9.744975
3010 3 0.000000 13.596274 8.657154 -16.241625
3011 3 0.000000 13.596274 8.657154 -3.248325
3012 3 0.000000 13.596274 8.657154 9.744975
3013 3 0.000000 18.356474 -16.077571 -16.241625
3014 3 0.000000 18.356474 -16.077571 -3.248325
3015 3 0.000000 18.356474 -16.077571 9.744975
3016 3 0.000000 18.356474 -7.832663 -16.241625
3017 3 0.000000 18.356474 -7.832663 -3.248325
3018 3 0.000000 18.356474 -7.832663 9.744975
3019 3 0.000000 18.356474 0.412245 -16.241625
3020 3 0.000000 18.356474 0.412245 -3.248325
3021 3 0.000000 18.356474 0.412245 9.744975
3022 3 0.000000 18.356474 8.657154 -16.241625
3023 3 0.000000 18.356474 8.657154 -3.248325
3024 3 0.000000 18.356474 8.657154 9.744975
3025 3 0.000000 -17.345026 -9.206814 -7.579425
3026 3 0.000000 -17.345026 -9.206814 5.413875
3027 3 0.000000 -17.345026 -9.206814 18.407175
3028 3 0.000000 -17.345026 -0.961906 -7.579425
3029 3 0.000000 -17.345026 -0.961906 5.413875
3030 3 0.000000 -17.345026 -0.961906 18.407175
3031 3 0.000000 -17.345026 7.283002 -7.579425
3032 3 0.000000 -17.345026 7.283002 5.413875
3033 3 0.000000 -17.345026 7.283002 18.407175
3034 3 0.000000 -17.345026 15.527911 -7.579425
3035 3 0.000000 -17.345026 15.527911 5.413875
3036 3 0.000000 -17.345026 15.527911 18.407175
3037 3 0.000000 -12.584826 -9.206814 -7.579425
3038 3 0.000000 -12.584826 -9.206814 5.413875
3039 3 0.000000 -12.584826 -9.206814 18.407175
3040 3 0.000000 -12.584826 -0.961906 -7.579425
3041 3 0.000000 -12.584826 -0.961906 5.413875
3042 3 0.000000 -12.584826 -0.961906 18.407175
3043 3 0.000000 -12.584826 7.283002 -7.579425
3044 3 0.000000 -12.584826 7.283002 5.413875
3045 3 0.000000 -12.584826 7.283002 18.407175
3046 3 0.000000 -12.584826 15.527911 -7.579425
3047 3 0.000000 -12.584826 15.527911 5.413875
3048 3 0.000000 -12.584826 15.527911 18.407175
3049 3 0.000000 -7.824626 -9.206814 -7.579425
3050 3 0.000000 -7.824626 -9.206814 5.413875
3051 3 0.000000 -7.824626 -9.206814 18.407175
3052 3 0.000000 -7.824626 -0.961906 -7.579425
3053 3 0.000000 -7.824626 -0.961906 5.413875
3054 3 0.000000 -7.824626 -0.961906 18.407175
3055 3 0.000000 -7.824626 7.283002 -7.579425
3056 3 0.000000 -7.824626 7.283002 5.413875
3057 3 0.000000 -7.824626 7.283002 18.407175
3058 3 0.000000 -7.824626 15.527911 -7.579425
3059 3 0.000000 -7.824626 15.527911 5.413875
3060 3 0.000000 -7.824626 15.527911 18.407175
3061 3 0.000000 -3.064426 -9.206814 -7.579425
3062 3 0.000000 -3.064426 -9.206814 5.413875
3063 3 0.000000 -3.064426 -9.206814 18.407175
3064 3 0.000000 -3.064426 -0.961906 -7.579425
3065 3 0.000000 -3.064426 -0.961906 5.413875
3066 3 0.000000 -3.064426 -0.961906 18.407175
3067 3 0.000000 -3.064426 7.283002 -7.579425
3068 3 0.000000 -3.064426 7.283002 5.413875
3069 3 0.000000 -3.064426 7.283002 18.407175
3070 3 0.000000 -3.064426 15.527911 -7.579425
3071 3 0.000000 -3.064426 15.527911 5.413875
3072 3 0.000000 -3.064426 15.527911 18.407175
3073 3 0.000000 1.695774 -9.206814 -7.579425
3074 3 0.000000 1.695774 -9.206814 5.413875
3075 3 0.000000 1.695774 -9.206814 18.407175
3076 3 0.000000 1.695774 -0.961906 -7.579425
3077 3 0.000000 1.695774 -0.961906 5.413875
3078 3 0.000000 1.695774 -0.961906 18.407175
3079 3 0.000000 1.695774 7.283002 -7.579425
3080 3 0.000000 1.695774 7.283002 5.413875
3081 3 0.000000 1.695774 7.283002 18.407175
3082 3 0.000000 1.695774 15.527911 -7.579425
3083 3 0.000000 1.695774 15.527911 5.413875
3084 3 0.000000 1.695774 15.527911 18.407175
3085 3 0.000000 6.455974 -9.206814 -7.579425
3086 3 0.000000 6.455974 -9.206814 5.413875
3087 3 0.000000 6.455974 -9.206814 18.407175
3088 3 0.000000 6.455974 -0.961906 -7.579425
3089 3 0.000000 6.455974 -0.961906 5.413875
3090 3 0.000000 6.455974 -0.961906 18.407175
3091 3 0.000000 6.455974 7.283002 -7.579425
3092 3 0.000000 6.455974 7.283002 5.413875
3093 3 0.000000 6.455974 7.283002 18.407175
3094 3 0.000000 6.455974 15.527911 -7.579425
3095 3 0.000000 6.455974 15.527911 5.413875
3096 3 0.000000 6.455974 15.527911 18.407175
3097 3 0.000000 11.216174 -9.206814 -7.579425
3098 3 0.000000 11.216174 -9.206814 5.413875
3099 3 0.000000 11.216174 -9.206814 18.407175
3100 3 0.000000 11.216174 -0.961906 -7.579425
3101 3 0.000000 11.216174 -0.961906 5.413875
3102 3 0.000000 11.216174 -0.961906 18.407175
3103 3 0.000000 11.216174 7.283002 -7.579425
3104 3 0.000000 11.216174 7.283002 5.413875
3105 3 0.000000 11.216174 7.283002 18.407175
3106 3 0.000000 11.216174 15.527911 -7.579425
3107 3 0.000000 11.216174 15.527911 5.413875
3108 3 0.000000 11.216174 15.527911 18.407175
3109 3 0.000000 15.976374 -9.206814 -7.579425
3110 3 0.000000 15.976374 -9.206814 5.413875
3111 3 0.000000 15.976374 -9.206814 18.407175
3112 3 0.000000 15.976374 -0.961906 -7.579425
3113 3 0.000000 15.976374 -0.961906 5.413875
3114 3 0.000000 15.976374 -0.961906 18.407175
3115 3 0.000000 15.976374 7.283002 -7.579425
3116 3 0.000000 15.976374 7.283002 5.413875
3117 3 0.000000 15.976374 7.283002 18.407175
3118 3 0.000000 15.976374 15.527911 -7.579425
3119 3 0.000000 15.976374 15.527911 5.413875
3120 3 0.000000 15.976374 15.527911 18.407175
3121 3 0.000000 20.736574 -9.206814 -7.579425
3122 3 0.000000 20.736574 -9.206814 5.413875
3123 3 0.000000 20.736574 -9.206814 18.407175
3124 3 0.000000 20.736574 -0.961906 -7.579425
3125 3 0.000000 20.736574 -0.961906 5.413875
3126 3 0.000000 20.736574 -0.961906 18.407175
3127 3 0.000000 20.736574 7.283002 -7.579425
3128 3 0.000000 20.736574 7.283002 5.413875
3129 3 0.000000 20.736574 7.283002 18.407175
3130 3 0.000000 20.736574 15.527911 -7.579425
3131 3 0.000000 20.736574 15.527911 5.413875
3132 3 0.000000 20.736574 15.527911 18.407175
3133 3 0.000000 -17.345026 -14.703420 -11.910525
3134 3 0.000000 -17.345026 -14.703420 1.082775
3135 3 0.000000 -17.345026 -14.703420 14.076075
3136 3 0.000000 -17.345026 -6.458511 -11.910525
3137 3 0.000000 -17.345026 -6.458511 1.082775
3138 3 0.000000 -17.345026 -6.458511 14.076075
3139 3 0.000000 -17.345026 1.786397 -11.910525
3140 3 0.000000 -17.345026 1.786397 1.082775
3141 3 0.000000 -17.345026 1.786397 14.076075
3142 3 0.000000 -17.345026 10.031305 -11.910525
3143 3 0.000000 -17.345026 10.031305 1.082775
3144 3 0.000000 -17.345026 10.031305 14.076075
3145 3 0.000000 -12.584826 -14.703420 -11.910525
3146 3 0.000000 -12.584826 -14.703420 1.082775
3147 3 0.000000 -12.584826 -14.703420 14.076075
3148 3 0.000000 -12.584826 -6.458511 -11.910525
3149 3 0.000000 -12.584826 -6.458511 1.082775
3150 3 0.000000 -12.584826 -6.458511 14.076075
3151 3 0.000000 -12.584826 1.786397 -11.910525
3152 3 0.000000 -12.584826 1.786397 1.082775
3153 3 0.000000 -12.584826 1.786397 14.076075
3154 3 0.000000 -12.584826 10.031305 -11.910525
3155 3 0.000000 -12.584826 10.031305 1.082775
3156 3 0.000000 -12.584826 10.031305 14.076075
3157 3 0.000000 -7.824626 -14.703420 -11.910525
3158 3 0.000000 -7.824626 -14.703420 1.082775
3159 3 0.000000 -7.824626 -14.703420 14.076075
3160 3 0.000000 -7.824626 -6.458511 -11.910525
3161 3 0.000000 -7.824626 -6.458511 1.082775
3162 3 0.000000 -7.824626 -6.458511 14.076075
3163 3 0.000000 -7.824626 1.786397 -11.910525
3164 3 0.000000 -7.824626 1.786397 1.082775
3165 3 0.000000 -7.824626 1.786397 14.076075
3166 3 0.000000 -7.824626 10.031305 -11.910525
3167 3 0.000000 -7.824626 10.031305 1.082775
3168 3 0.000000 -7.824626 10.031305 14.076075
3169 3 0.000000 -3.064426 -14.703420 -11.910525
3170 3 0.000000 -3.064426 -14.703420 1.082775
3171 3 0.000000 -3.064426 -14.703420 14.076075
3172 3 0.000000 -3.064426 -6.458511 -11.910525
3173 3 0.000000 -3.064426 -6.458511 1.082775
3174 3 0.000000 -3.064426 -6.458511 14.076075
3175 3 0.000000 -3.064426 1.786397 -11.910525
3176 3 0.000000 -3.064426 1.786397 1.082775
3177 3 0.000000 -3.064426 1.786397 14.076075
3178 3 0.000000 -3.064426 10.031305 -11.910525
3179 3 0.000000 -3.064426 10.031305 1.082775
3180 3 0.000000 -3.064426 10.031305 14.076075
3181 3 0.000000 1.695774 -14.703420 -11.910525
3182 3 0.000000 1.695774 -14.703420 1.082775
3183 3 0.000000 1.695774 -14.703420 14.076075
3184 3 0.000000 1.695774 -6.458511 -11.910525
3185 3 0.000000 1.695774 -6.458511 1.082775
3186 3 0.000000 1.695774 -6.458511 14.076075
3187 3 0.000000 1.695774 1.786397 -11.910525
3188 3 0.000000 1.695774 1.786397 1.082775
3189 3 0.000000 1.695774 1.786397 14.076075
3190 3 0.000000 1.695774 10.031305 -11.910525
3191 3 0.000000 1.695774 10.031305 1.082775
3192 3 0.000000 1.695774 10.031305 14.076075
3193 3 0.000000 6.455974 -14.703420 -11.910525
3194 3 0.000000 6.455974 -14.703420 1.082775
3195 3 0.000000 6.455974 -14.703420 14.076075
3196 3 0.000000 6.455974 -6.458511 -11.910525
3197 3 0.000000 6.455974 -6.458511 1.082775
3198 3 0.000000 6.455974 -6.458511 14.076075
3199 3 0.000000 6.455974 1.786397 -11.910525
3200 3 0.000000 6.455974 1.786397 1.082775
3201 3 0.000000 6.455974 1.786397 14.076075
3202 3 0.000000 6.455974 10.031305 -11.910525
3203 3 0.000000 6.455974 10.031305 1.082775
3204 3 0.000000 6.455974 10.031305 14.076075
3205 3 0.000000 11.216174 -14.703420 -11.910525
3206 3 0.000000 11.216174 -14.703420 1.082775
3207 3 0.000000 11.216174 -14.703420 14.076075
3208 3 0.000000 11.216174 -6.458511 -11.910525
3209 3 0.000000 11.216174 -6.458511 1.082775
3210 3 0.000000 11.216174 -6.458511 14.076075
3211 3 0.000000 11.216174 1.786397 -11.910525
3212 3 0.000000 11.216174 1.786397 1.082775
3213 3 0.000000 11.216174 1.786397 14.076075
3214 3 0.000000 11.216174 10.031305 -11.910525
3215 3 0.000000 11.216174 10.031305 1.082775
3216 3 0.000000 11.216174 10.031305 14.076075
3217 3 0.000000 15.976374 -14.703420 -11.910525
3218 3 0.000000 15.976374 -14.703420 1.082775
3219 3 0.000000 15.976374 -14.703420 14.076075
3220 3 0.000000 15.976374 -6.458511 -11.910525
3221 3 0.000000 15.976374 -6.458511 1.082775
3222 3 0.000000 15.976374 -6.458511 14.076075
3223 3 0.000000 15.976374 1.786397 -11.910525
3224 3 0.000000 15.976374 1.786397 1.082775
3225 3 0.000000 15.976374 1.786397 14.076075
3226 3 0.000000 15.976374 10.031305 -11.910525
3227 3 0.000000 15.976374 10.031305 1.082775
3228 3 0.000000 15.976374 10.031305 14.076075
3229 3 0.000000 20.736574 -14.703420 -11.910525
3230 3 0.000000 20.736574 -14.703420 1.082775
3231 3 0.000000 20.736574 -14.703420 14.076075
3232 3 0.000000 20.736574 -6.458511 -11.910525
3233 3 0.000000 20.736574 -6.458511 1.082775
3234 3 0.000000 20.736574 -6.458511 14.076075
3235 3 0.000000 20.736574 1.786397 -11.910525
3236 3 0.000000 20.736574 1.786397 1.082775
3237 3 0.000000 20.736574 1.786397 14.076075
3238 3 0.000000 20.736574 10.031305 -11.910525
3239 3 0.000000 20.736574 10.031305 1.082775
3240 3 0.000000 20.736574 10.031305 14.076075
3241 3 0.000000 -20.454008 -14.815111 -9.744975
3242 3 0.000000 -20.454008 -14.815111 3.248325
3243 3 0.000000 -20.454008 -14.815111 16.241625
3244 3 0.000000 -20.454008 -6.570202 -9.744975
3245 3 0.000000 -20.454008 -6.570202 3.248325
3246 3 0.000000 -20.454008 -6.570202 16.241625
3247 3 0.000000 -20.454008 1.674706 -9.744975
3248 3 0.000000 -20.454008 1.674706 3.248325
3249 3 0.000000 -20.454008 1.674706 16.241625
3250 3 0.000000 -20.454008 9.919614 -9.744975
3251 3 0.000000 -20.454008 9.919614 3.248325
3252 3 0.000000 -20.454008 9.919614 16.241625
3253 3 0.000000 -15.693808 -14.815111 -9.744975
3254 3 0.000000 -15.693808 -14.815111 3.248325
3255 3 0.000000 -15.693808 -14.815111 16.241625
3256 3 0.000000 -15.693808 -6.570202 -9.744975
3257 3 0.000000 -15.693808 -6.570202 3.248325
3258 3 0.000000 -15.693808 -6.570202 16.241625
3259 3 0.000000 -15.693808 1.674706 -9.744975
3260 3 0.000000 -15.693808 1.674706 3.248325
3261 3 0.000000 -15.693808 1.674706 16.241625
3262 3 0.000000 -15.693808 9.919614 -9.744975
3263 3 0.000000 -15.693808 9.919614 3.248325
3264 3 0.000000 -15.693808 9.919614 16.241625
3265 3 0.000000 -10.933608 -14.815111 -9.744975
3266 3 0.000000 -10.933608 -14.815111 3.248325
3267 3 0.000000 -10.933608 -14.815111 16.241625
3268 3 0.000000 -10.933608 -6.570202 -9.744975
3269 3 0.000000 -10.933608 -6.570202 3.248325
3270 3 0.000000 -10.933608 -6.570202 16.241625
3271 3 0.000000 -10.933608 1.674706 -9.744975
3272 3 0.000000 -10.933608 1.674706 3.248325
3273 3 0.000000 -10.933608 1.674706 16.241625
3274 3 0.000000 -10.933608 9.919614 -9.744975
3275 3 0.000000 -10.933608 9.919614 3.248325
3276 3 0.000000 -10.933608 9.919614 16.241625
3277 3 0.000000 -6.173408 -14.815111 -9.744975
3278 3 0.000000 -6.173408 -14.815111 3.248325
3279 3 0.000000 -6.173408 -14.815111 16.241625
3280 3 0.000000 -6.173408 -6.570202 -9.744975
3281 3 0.000000 -6.173408 -6.570202 3.248325
3282 3 0.000000 -6.173408 -6.570202 16.241625
3283 3 0.000000 -6.173408 1.674706 -9.744975
3284 3 0.000000 -6.173408 1.674706 3.248325
3285 3 0.000000 -6.173408 1.674706 16.241625
3286 3 0.000000 -6.173408 9.919614 -9.744975
3287 3 0.000000 -6.173408 9.919614 3.248325
3288 3 0.000000 -6.173408 9.919614 16.241625
3289 3 0.000000 -1.413208 -14.815111 -9.744975
3290 3 0.000000 -1.413208 -14.815111 3.248325
3291 3 0.000000 -1.413208 -14.815111 16.241625
3292 3 0.000000 -1.413208 -6.570202 -9.744975
3293 3 0.000000 -1.413208 -6.570202 3.248325
3294 3 0.000000 -1.413208 -6.570202 16.241625
3295 3 0.000000 -1.413208 1.674706 -9.744975
3296 3 0.000000 -1.413208 1.674706 3.248325
3297 3 0.000000 -1.413208 1.674706 16.241625
3298 3 0.000000 -1.413208 9.919614 -9.744975
3299 3 0.000000 -1.413208 9.919614 3.248325
3300 3 0.000000 -1.413208 9.919614 16.241625
3301 3 0.000000 3.346992 -14.815111 -9.744975
3302 3 0.000000 3.346992 -14.815111 3.248325
3303 3 0.000000 3.346992 -14.815111 16.241625
3304 3 0.000000 3.346992 -6.570202 -9.744975
3305 3 0.000000 3.346992 -6.570202 3.248325
3306 3 0.000000 3.346992 -6.570202 16.241625
3307 3 0.000000 3.346992 1.674706 -9.744975
3308 3 0.000000 3.346992 1.674706 3.248325
3309 3 0.000000 3.346992 1.674706 16.241625
3310 3 0.000000 3.346992 9.919614 -9.744975
3311 3 0.000000 3.346992 9.919614 3.248325
3312 3 0.000000 3.346992 9.919614 16.241625
3313 3 0.000000 8.107192 -14.815111 -9.744975
3314 3 0.000000 8.107192 -14.815111 3.248325
3315 3 0.000000 8.107192 -14.815111 16.241625
3316 3 0.000000 8.107192 -6.570202 -9.744975
3317 3 0.000000 8.107192 -6.570202 3.248325
3318 3 0.000000 8.107192 -6.570202 16.241625
3319 3 0.000000 8.107192 1.674706 -9.744975
3320 3 0.000000 8.107192 1.674706 3.248325
3321 3 0.000000 8.107192 1.674706 16.241625
3322 3 0.000000 8.107192 9.919614 -9.744975
3323 3 0.000000 8.107192 9.919614 3.248325
3324 3 0.000000 8.107192 9.919614 16.241625
3325 3 0.000000 12.867392 -14.815111 -9.744975
3326 3 0.000000 12.867392 -14.815111 3.248325
3327 3 0.000000 12.867392 -14.815111 16.241625
3328 3 0.000000 12.867392 -6.570202 -9.744975
3329 3 0.000000 12.867392 -6.570202 3.248325
3330 3 0.000000 12.867392 -6.570202 16.241625
3331 3 0.000000 12.867392 1.674706 -9.744975
3332 3 0.000000 12.867392 1.674706 3.248325
3333 3 0.000000 12.867392 1.674706 16.241625
3334 3 0.000000 12.867392 9.919614 -9.744975
3335 3 0.000000 12.867392 9.919614 3.248325
3336 3 0.000000 12.867392 9.919614 16.241625
3337 3 0.000000 17.627592 -14.815111 -9.744975
3338 3 0.000000 17.627592 -14.815111 3.248325
3339 3 0.000000 17.627592 -14.815111 16.241625
3340 3 0.000000 17.627592 -6.570202 -9.744975
3341 3 0.000000 17.627592 -6.570202 3.248325
3342 3 0.000000 17.627592 -6.570202 16.241625
3343 3 0.000000 17.627592 1.674706 -9.744975
3344 3 0.000000 17.627592 1.674706 3.248325
3345 3 0.000000 17.627592 1.674706 16.241625
3346 3 0.000000 17.627592 9.919614 -9.744975
3347 3 0.000000 17.627592 9.919614 3.248325
3348 3 0.000000 17.627592 9.919614 16.241625
3349 3 0.000000 -20.454008 -12.066808 -14.076075
3350 3 0.000000 -20.454008 -12.066808 -1.082775
3351 3 0.000000 -20.454008 -12.066808 11.910525
3352 3 0.000000 -20.454008 -3.821900 -14.076075
3353 3 0.000000 -20.454008 -3.821900 -1.082775
3354 3 0.000000 -20.454008 -3.821900 11.910525
3355 3 0.000000 -20.454008 4.423009 -14.076075
3356 3 0.000000 -20.454008 4.423009 -1.082775
3357 3 0.000000 -20.454008 4.423009 11.910525
3358 3 0.000000 -20.454008 12.667917 -14.076075
3359 3 0.000000 -20.454008 12.667917 -1.082775
3360 3 0.000000 -20.454008 12.667917 11.910525
3361 3 0.000000 -15.693808 -12.066808 -14.076075
3362 3 0.000000 -15.693808 -12.066808 -1.082775
3363 3 0.000000 -15.693808 -12.066808 11.910525
3364 3 0.000000 -15.693808 -3.821900 -14.076075
3365 3 0.000000 -15.693808 -3.821900 -1.082775
3366 3 0.000000 -15.693808 -3.821900 11.910525
3367 3 0.000000 -15.693808 4.423009 -14.076075
3368 3 0.000000 -15.693808 4.423009 -1.082775
3369 3 0.000000 -15.693808 4.423009 11.910525
3370 3 0.000000 -15.693808 12.667917 -14.076075
3371 3 0.000000 -15.693808 12.667917 -1.082775
3372 3 0.000000 -15.693808 12.667917 11.910525
3373 3 0.000000 -10.933608 -12.066808 -14.076075
3374 3 0.000000 -10.933608 -12.066808 -1.082775
3375 3 0.000000 -10.933608 -12.066808 11.910525
3376 3 0.000000 -10.933608 -3.821900 -14.076075
3377 3 0.000000 -10.933608 -3.821900 -1.082775
3378 3 0.000000 -10.933608 -3.821900 11.910525
3379 3 0.000000 -10.933608 4.423009 -14.076075
3380 3 0.000000 -10.933608 4.423009 -1.082775
3381 3 0.000000 -10.933608 4.423009 11.910525
3382 3 0.000000 -10.933608 12.667917 -14.076075
3383 3 0.000000 -10.933608 12.667917 -1.082775
3384 3 0.000000 -10.933608 12.667917 11.910525
3385 3 0.000000 -6.173408 -12.066808 -14.076075
3386 3 0.000000 -6.173408 -12.066808 -1.082775
3387 3 0.000000 -6.173408 -12.066808 11.910525
3388 3 0.000000 -6.173408 -3.821900 -14.076075
3389 3 0.000000 -6.173408 -3.821900 -1.082775
3390 3 0.000000 -6.173408 -3.821900 11.910525
3391 3 0.000000 -6.173408 4.423009 -14.076075
3392 3 0.000000 -6.173408 4.423009 -1.082775
3393 3 0.000000 -6.173408 4.423009 11.910525
3394 3 0.000000 -6.173408 12.667917 -14.076075
3395 3 0.000000 -6.173408 12.667917 -1.082775
3396 3 0.000000 -6.173408 12.667917 11.910525
3397 3 0.000000 -1.413208 -12.066808 -14.076075
3398 3 0.000000 -1.413208 -12.066808 -1.082775
3399 3 0.000000 -1.413208 -12.066808 11.910525
3400 3 0.000000 -1.413208 -3.821900 -14.076075
3401 3 0.000000 -1.413208 -3.821900 -1.082775
3402 3 0.000000 -1.413208 -3.821900 11.910525
3403 3 0.000000 -1.413208 4.423009 -14.076075
3404 3 0.000000 -1.413208 4.423009 -1.082775
3405 3 0.000000 -1.413208 4.423009 11.910525
3406 3 0.000000 -1.413208 12.667917 -14.076075
3407 3 0.000000 -1.413208 12.667917 -1.082775
3408 3 0.000000 -1.413208 12.667917 11.910525
3409 3 0.000000 3.346992 -12.066808 -14.076075
3410 3 0.000000 3.346992 -12.066808 -1.082775
3411 3 0.000000 3.346992 -12.066808 11.910525
3412 3 0.000000 3.346992 -3.821900 -14.076075
3413 3 0.000000 3.346992 -3.821900 -1.082775
3414 3 0.000000 3.346992 -3.821900 11.910525
3415 3 0.000000 3.346992 4.423009 -14.076075
3416 3 0.000000 3.346992 4.423009 -1.082775
3417 3 0.000000 3.346992 4.423009 11.910525
3418 3 0.000000 3.346992 12.667917 -14.076075
3419 3 0.000000 3.346992 12.667917 -1.082775
3420 3 0.000000 3.346992 12.667917 11.910525
3421 3 0.000000 8.107192 -12.066808 -14.076075
3422 3 0.000000 8.107192 -12.066808 -1.082775
3423 3 0.000000 8.107192 -12.066808 11.910525
3424 3 0.000000 8.107192 -3.821900 -14.076075
3425 3 0.000000 8.107192 -3.821900 -1.082775
3426 3 0.000000 8.107192 -3.821900 11.910525
3427 3 0.000000 8.107192 4.423009 -14.076075
3428 3 0.000000 8.107192 4.423009 -1.082775
3429 3 0.000000 8.107192 4.423009 11.910525
3430 3 0.000000 8.107192 12.667917 -14.076075
3431 3 0.000000 8.107192 12.667917 -1.082775
3432 3 0.000000 8.107192 12.667917 11.910525
3433 3 0.000000 12.867392 -12.066808 -14.076075
3434 3 0.000000 12.867392 -12.066808 -1.082775
3435 3 0.000000 12.867392 -12.066808 11.910525
3436 3 0.000000 12.867392 -3.821900 -14.076075
3437 3 0.000000 12.867392 -3.821900 -1.082775
3438 3 0.000000 12.867392 -3.821900 11.910525
3439 3 0.000000 12.867392 4.423009 -14.076075
3440 3 0.000000 12.867392 4.423009 -1.082775
3441 3 0.000000 12.867392 4.423009 11.910525
3442 3 0.000000 12.867392 12.667917 -14.076075
3443 3 0.000000 12.867392 12.667917 -1.082775
3444 3 0.000000 12.867392 12.667917 11.910525
3445 3 0.000000 17.627592 -12.066808 -14.076075
3446 3 0.000000 17.627592 -12.066808 -1.082775
3447 3 0.000000 17.627592 -12.066808 11.910525
3448 3 0.000000 17.627592 -3.821900 -14.076075
3449 3 0.000000 17.627592 -3.821900 -1.082775
3450 3 0.000000 17.627592 -3.821900 11.910525
3451 3 0.000000 17.627592 4.423009 -14.076075
3452 3 0.000000 17.627592 4.423009 -1.082775
3453 3 0.000000 17.627592 4.423009 11.910525
3454 3 0.000000 17.627592 12.667917 -14.076075
3455 3 0.000000 17.627592 12.667917 -1.082775
3456 3 0.000000 17.627592 12.667917 11.910525
3457 3 0.000000 -18.073908 -13.440959 -18.407175
3458 3 0.000000 -18.073908 -13.440959 -5.413875
3459 3 0.000000 -18.073908 -13.440959 7.579425
3460 3 0.000000 -18.073908 -5.196051 -18.407175
3461 3 0.000000 -18.073908 -5.196051 -5.413875
3462 3 0.000000 -18.073908 -5.196051 7.579425
3463 3 0.000000 -18.073908 3.048857 -18.407175
3464 3 0.000000 -18.073908 3.048857 -5.413875
3465 3 0.000000 -18.073908 3.048857 7.579425
3466 3 0.000000 -18.073908 11.293765 -18.407175
3467 3 0.000000 -18.073908 11.293765 -5.413875
3468 3 0.000000 -18.073908 11.293765 7.579425
3469 3 0.000000 -13.313708 -13.440959 -18.407175
3470 3 0.000000 -13.313708 -13.440959 -5.413875
3471 3 0.000000 -13.313708 -13.440959 7.579425
3472 3 0.000000 -13.313708 -5.196051 -18.407175
3473 3 0.000000 -13.313708 -5.196051 -5.413875
3474 3 0.000000 -13.313708 -5.196051 7.579425
3475 3 0.000000 -13.313708 3.048857 -18.407175
3476 3 0.000000 -13.313708 3.048857 -5.413875
3477 3 0.000000 -13.313708 3.048857 7.579425
3478 3 0.000000 -13.313708 11.293765 -18.407175
3479 3 0.000000 -13.313708 11.293765 -5.413875
3480 3 0.000000 -13.313708 11.293765 7.579425
3481 3 0.000000 -8.553508 -13.440959 -18.407175
3482 3 0.000000 -8.553508 -13.440959 -5.413875
3483 3 0.000000 -8.553508 -13.440959 7.579425
3484 3 0.000000 -8.553508 -5.196051 -18.407175
3485 3 0.000000 -8.553508 -5.196051 -5.413875
3486 3 0.000000 -8.553508 -5.196051 7.579425
3487 3 0.000000 -8.553508 3.048857 -18.407175
3488 3 0.000000 -8.553508 3.048857 -5.413875
3489 3 0.000000 -8.553508 3.048857 7.579425
3490 3 0.000000 -8.553508 11.293765 -18.407175
3491 3 0.000000 -8.553508 11.293765 -5.413875
3492 3 0.000000 -8.553508 11.293765 7.579425
3493 3 0.000000 -3.793308 -13.440959 -18.407175
3494 3 0.000000 -3.793308 -13.440959 -5.413875
3495 3 0.000000 -3.793308 -13.440959 7.579425
3496 3 0.000000 -3.793308 -5.196051 -18.407175
3497 3 0.000000 -3.793308 -5.196051 -5.413875
3498 3 0.000000 -3.793308 -5.196051 7.579425
3499 3 0.000000 -3.793308 3.048857 -18.407175
3500 3 0.000000 -3.793308 3.048857 -5.413875
3501 3 0.000000 -3.793308 3.048857 7.579425
3502 3 0.000000 -3.793308 11.293765 -18.407175
3503 3 0.000000 -3.793308 11.293765 -5.413875
3504 3 0.000000 -3.793308 11.293765 7.579425
3505 3 0.000000 0.966892 -13.440959 -18.407175
3506 3 0.000000 0.966892 -13.440959 -5.413875
3507 3 0.000000 0.966892 -13.440959 7.579425
3508 3 0.000000 0.966892 -5.196051 -18.407175
3509 3 0.000000 0.966892 -5.196051 -5.413875
3510 3 0.000000 0.966892 -5.196051 7.579425
3511 3 0.000000 0.966892 3.048857 -18.407175
3512 3 0.000000 0.966892 3.048857 -5.413875
3513 3 0.000000 0.966892 3.048857 7.579425
3514 3 0.000000 0.966892 11.293765 -18.407175
3515 3 0.000000 0.966892 11.293765 -5.413875
3516 3 0.000000 0.966892 11.293765 7.579425
3517 3 0.000000 5.727092 -13.440959 -18.407175
3518 3 0.000000 5.727092 -13.440959 -5.413875
3519 3 0.000000 5.727092 -13.440959 7.579425
3520 3 0.000000 5.727092 -5.196051 -18.407175
3521 3 0.000000 5.727092 -5.196051 -5.413875
3522 3 0.000000 5.727092 -5.196051 7.579425
3523 3 0.000000 5.727092 3.048857 -18.407175
3524 3 0.000000 5.727092 3.048857 -5.413875
3525 3 0.000000 5.727092 3.048857 7.579425
3526 3 0.000000 5.727092 11.293765 -18.407175
3527 3 0.000000 5.727092 11.293765 -5.413875
3528 3 0.000000 5.727092 11.293765 7.579425
3529 3 0.000000 10.487292 -13.440959 -18.407175
3530 3 0.000000 10.487292 -13.440959 -5.413875
3531 3 0.000000 10.487292 -13.440959 7.579425
3532 3 0.000000 10.487292 -5.196051 -18.407175
3533 3 0.000000 10.487292 -5.196051 -5.413875
3534 3 0.000000 10.487292 -5.196051 7.579425
3535 3 0.000000 10.487292 3.048857 -18.407175
3536 3 0.000000 10.487292 3.048857 -5.413875
3537 3 0.000000 10.487292 3.048857 7.579425
3538 3 0.000000 10.487292 11.293765 -18.407175
3539 3 0.000000 10.487292 11.293765 -5.413875
3540 3 0.000000 10.487292 11.293765 7.579425
3541 3 0.000000 15.247492 -13.440959 -18.407175
3542 3 0.000000 15.247492 -13.440959 -5.413875
3543 3 0.000000 15.247492 -13.440959 7.579425
3544 3 0.000000 15.247492 -5.196051 -18.407175
3545 3 0.000000 15.247492 -5.196051 -5.413875
3546 3 0.000000 15.247492 -5.196051 7.579425
3547 3 0.000000 15.247492 3.048857 -18.407175
3548 3 0.000000 15.247492 3.048857 -5.413875
3549 3 0.000000 15.247492 3.048857 7.579425
3550 3 0.000000 15.247492 11.293765 -18.407175
3551 3 0.000000 15.247492 11.293765 -5.413875
3552 3 0.000000 15.247492 11.293765 7.579425
3553 3 0.000000 20.007692 -13.440959 -18.407175
3554 3 0.000000 20.007692 -13.440959 -5.413875
3555 3 0.000000 20.007692 -13.440959 7.579425
3556 3 0.000000 20.007692 -5.196051 -18.407175
3557 3 0.000000 20.007692 -5.196051 -5.413875
3558 3 0.000000 20.007692 -5.196051 7.579425
3559 3 0.000000 20.007692 3.048857 -18.407175
3560 3 0.000000 20.007692 3.048857 -5.413875
3561 3 0.000000 20.007692 3.048857 7.579425
3562 3 0.000000 20.007692 11.293765 -18.407175
3563 3 0.000000 20.007692 11.293765 -5.413875
3564 3 0.000000 20.007692 11.293765 7.579425
3565 3 0.000000 -20.454008 -9.318505 -18.407175
3566 3 0.000000 -20.454008 -9.318505 -5.413875
3567 3 0.000000 -20.454008 -9.318505 7.579425
3568 3 0.000000 -20.454008 -1.073597 -18.407175
3569 3 0.000000 -20.454008 -1.073597 -5.413875
3570 3 0.000000 -20.454008 -1.073597 7.579425
3571 3 0.000000 -20.454008 7.171311 -18.407175
3572 3 0.000000 -20.454008 7.171311 -5.413875
3573 3 0.000000 -20.454008 7.171311 7.579425
3574 3 0.000000 -20.454008 15.416220 -18.407175
3575 3 0.000000 -20.454008 15.416220 -5.413875
3576 3 0.000000 -20.454008 15.416220 7.579425
3577 3 0.000000 -15.693808 -9.318505 -18.407175
3578 3 0.000000 -15.693808 -9.318505 -5.413875
3579 3 0.000000 -15.693808 -9.318505 7.579425
3580 3 0.000000 -15.693808 -1.073597 -18.407175
3581 3 0.000000 -15.693808 -1.073597 -5.413875
3582 3 0.000000 -15.693808 -1.073597 7.579425
3583 3 0.000000 -15.693808 7.171311 -18.407175
3584 3 0.000000 -15.693808 7.171311 -5.413875
3585 3 0.000000 -15.693808 7.171311 7.579425
3586 3 0.000000 -15.693808 15.416220 -18.407175
3587 3 0.000000 -15.693808 15.416220 -5.413875
3588 3 0.000000 -15.693808 15.416220 7.579425
3589 3 0.000000 -10.933608 -9.318505 -18.407175
3590 3 0.000000 -10.933608 -9.318505 -5.413875
3591 3 0.000000 -10.933608 -9.318505 7.579425
3592 3 0.000000 -10.933608 -1.073597 -18.407175
3593 3 0.000000 -10.933608 -1.073597 -5.413875
3594 3 0.000000 -10.933608 -1.073597 7.579425
3595 3 0.000000 -10.933608 7.171311 -18.407175
3596 3 0.000000 -10.933608 7.171311 -5.413875
3597 3 0.000000 -10.933608 7.171311 7.579425
3598 3 0.000000 -10.933608 15.416220 -18.407175
3599 3 0.000000 -10.933608 15.416220 -5.413875
3600 3 0.000000 -10.933608 15.416220 7.579425
3601 3 0.000000 -6.173408 -9.318505 -18.407175
3602 3 0.000000 -6.173408 -9.318505 -5.413875
3603 3 0.000000 -6.173408 -9.318505 7.579425
3604 3 0.000000 -6.173408 -1.073597 -18.407175
3605 3 0.000000 -6.173408 -1.073597 -5.413875
3606 3 0.000000 -6.173408 -1.073597 7.579425
3607 3 0.000000 -6.173408 7.171311 -18.407175
3608 3 0.000000 -6.173408 7.171311 -5.413875
3609 3 0.000000 -6.173408 7.171311 7.579425
3610 3 0.000000 -6.173408 15.416220 -18.407175
3611 3 0.000000 -6.173408 15.416220 -5.413875
3612 3 0.000000 -6.173408 15.416220 7.579425
3613 3 0.000000 -1.413208 -9.318505 -18.407175
3614 3 0.000000 -1.413208 -9.318505 -5.413875
3615 3 0.000000 -1.413208 -9.318505 7.579425
3616 3 0.000000 -1.413208 -1.073597 -18.407175
3617 3 0.000000 -1.413208 -1.073597 -5.413875
3618 3 0.000000 -1.413208 -1.073597 7.579425
3619 3 0.000000 -1.413208 7.171311 -18.407175
3620 3 0.000000 -1.413208 7.171311 -5.413875
3621 3 0.000000 -1.413208 7.171311 7.579425
3622 3 0.000000 -1.413208 15.416220 -18.407175
3623 3 0.000000 -1.413208 15.416220 -5.413875
3624 3 0.000000 -1.413208 15.416220 7.579425
3625 3 0.000000 3.346992 -9.318505 -18.407175
3626 3 0.000000 3.346992 -9.318505 -5.413875
3627 3 0.000000 3.346992 -9.318505 7.579425
3628 3 0.000000 3.346992 -1.073597 -18.407175
3629 3 0.000000 3.346992 -1.073597 -5.413875
3630 3 0.000000 3.346992 -1.073597 7.579425
3631 3 0.000000 3.346992 7.171311 -18.407175
3632 3 0.000000 3.346992 7.171311 -5.413875
3633 3 0.000000 3.346992 7.171311 7.579425
3634 3 0.000000 3.346992 15.416220 -18.407175
3635 3 0.000000 3.346992 15.416220 -5.413875
3636 3 0.000000 3.346992 15.416220 7.579425
3637 3 0.000000 8.107192 -9.318505 -18.407175
3638 3 0.000000 8.107192 -9.318505 -5.413875
3639 3 0.000000 8.107192 -9.318505 7.579425
3640 3 0.000000 8.107192 -1.073597 -18.407175
3641 3 0.000000 8.107192 -1.073597 -5.413875
3642 3 0.000000 8.107192 -1.073597 7.579425
3643 3 0.000000 8.107192 7.171311 -18.407175
3644 3 0.000000 8.107192 7.171311 -5.413875
3645 3 0.000000 8.107192 7.171311 7.579425
3646 3 0.000000 8.107192 15.416220 -18.407175
3647 3 0.000000 8.107192 15.416220 -5.413875
3648 3 0.000000 8.107192 15.416220 7.579425
3649 3 0.000000 12.867392 -9.318505 -18.407175
3650 3 0.000000 12.867392 -9.318505 -5.413875
3651 3 0.000000 12.867392 -9.318505 7.579425
3652 3 0.000000 12.867392 -1.073597 -18.407175
3653 3 0.000000 12.867392 -1.073597 -5.413875
3654 3 0.000000 12.867392 -1.073597 7.579425
3655 3 0.000000 12.867392 7.171311 -18.407175
3656 3 0.000000 12.867392 7.171311 -5.413875
3657 3 0.000000 12.867392 7.171311 7.579425
3658 3 0.000000 12.867392 15.416220 -18.407175
3659 3 0.000000 12.867392 15.416220 -5.413875
3660 3 0.000000 12.867392 15.416220 7.579425
3661 3 0.000000 17.627592 -9.318505 -18.407175
3662 3 0.000000 17.627592 -9.318505 -5.413875
3663 3 0.000000 17.627592 -9.318505 7.579425
3664 3 0.000000 17.627592 -1.073597 -18.407175
3665 3 0.000000 17.627592 -1.073597 -5.413875
3666 3 0.000000 17.627592 -1.073597 7.579425
3667 3 0.000000 17.627592 7.171311 -18.407175
3668 3 0.000000 17.627592 7.171311 -5.413875
3669 3 0.000000 17.627592 7.171311 7.579425
3670 3 0.000000 17.627592 15.416220 -18.407175
3671 3 0.000000 17.627592 15.416220 -5.413875
3672 3 0.000000 17.627592 15.416220 7.579425
3673 3 0.000000 -18.073908 -10.692657 -9.744975
3674 3 0.000000 -18.073908 -10.692657 3.248325
3675 3 0.000000 -18.073908 -10.692657 16.241625
3676 3 0.000000 -18.073908 -2.447748 -9.744975
3677 3 0.000000 -18.073908 -2.447748 3.248325
3678 3 0.000000 -18.073908 -2.447748 16.241625
3679 3 0.000000 -18.073908 5.797160 -9.744975
3680 3 0.000000 -18.073908 5.797160 3.248325
3681 3 0.000000 -18.073908 5.797160 16.241625
3682 3 0.000000 -18.073908 14.042068 -9.744975
3683 3 0.000000 -18.073908 14.042068 3.248325
3684 3 0.000000 -18.073908 14.042068 16.241625
3685 3 0.000000 -13.313708 -10.692657 -9.744975
3686 3 0.000000 -13.313708 -10.692657 3.248325
3687 3 0.000000 -13.313708 -10.692657 16.241625
3688 3 0.000000 -13.313708 -2.447748 -9.744975
3689 3 0.000000 -13.313708 -2.447748 3.248325
3690 3 0.000000 -13.313708 -2.447748 16.241625
3691 3 0.000000 -13.313708 5.797160 -9.744975
3692 3 0.000000 -13.313708 5.797160 3.248325
3693 3 0.000000 -13.313708 5.797160 16.241625
3694 3 0.000000 -13.313708 14.042068 -9.744975
3695 3 0.000000 -13.313708 14.042068 3.248325
3696 3 0.000000 -13.313708 14.042068 16.241625
3697 3 0.000000 -8.553508 -10.692657 -9.744975
3698 3 0.000000 -8.553508 -10.692657 3.248325
3699 3 0.000000 -8.553508 -10.692657 16.241625
3700 3 0.000000 -8.553508 -2.447748 -9.744975
3701 3 0.000000 -8.553508 -2.447748 3.248325
3702 3 0.000000 -8.553508 -2.447748 16.241625
3703 3 0.000000 -8.553508 5.797160 -9.744975
3704 3 0.000000 -8.553508 5.797160 3.248325
3705 3 0.000000 -8.553508 5.797160 16.241625
3706 3 0.000000 -8.553508 14.042068 -9.744975
3707 3 0.000000 -8.553508 14.042068 3.248325
3708 3 0.000000 -8.553508 14.042068 16.241625
3709 3 0.000000 -3.793308 -10.692657 -9.744975
3710 3 0.000000 -3.793308 -10.692657 3.248325
3711 3 0.000000 -3.793308 -10.692657 16.241625
3712 3 0.000000 -3.793308 -2.447748 -9.744975
3713 3 0.000000 -3.793308 -2.447748 3.248325
3714 3 0.000000 -3.793308 -2.447748 16.241625
3715 3 0.000000 -3.793308 5.797160 -9.744975
3716 3 0.000000 -3.793308 5.797160 3.248325
3717 3 0.000000 -3.793308 5.797160 16.241625
3718 3 0.000000 -3.793308 14.042068 -9.744975
3719 3 0.000000 -3.793308 14.042068 3.248325
3720 3 0.000000 -3.793308 14.042068 16.241625
3721 3 0.000000 0.966892 -10.692657 -9.744975
3722 3 0.000000 0.966892 -10.692657 3.248325
3723 3 0.000000 0.966892 -10.692657 16.241625
3724 3 0.000000 0.966892 -2.447748 -9.744975
3725 3 0.000000 0.966892 -2.447748 3.248325
3726 3 0.000000 0.966892 -2.447748 16.241625
3727 3 0.000000 0.966892 5.797160 -9.744975
3728 3 0.000000 0.966892 5.797160 3.248325
3729 3 0.000000 0.966892 5.797160 16.241625
3730 3 0.000000 0.966892 14.042068 -9.744975
3731 3 0.000000 0.966892 14.042068 3.248325
3732 3 0.000000 0.966892 14.042068 16.241625
3733 3 0.000000 5.727092 -10.692657 -9.744975
3734 3 0.000000 5.727092 -10.692657 3.248325
3735 3 0.000000 5.727092 -10.692657 16.241625
3736 3 0.000000 5.727092 -2.447748 -9.744975
3737 3 0.000000 5.727092 -2.447748 3.248325
3738 3 0.000000 5.727092 -2.447748 16.241625
3739 3 0.000000 5.727092 5.797160 -9.744975
3740 3 0.000000 5.727092 5.797160 3.248325
3741 3 0.000000 5.727092 5.797160 16.241625
3742 3 0.000000 5.727092 14.042068 -9.744975
3743 3 0.000000 5.727092 14.042068 3.248325
3744 3 0.000000 5.727092 14.042068 16.241625
3745 3 0.000000 10.487292 -10.692657 -9.744975
3746 3 0.000000 10.487292 -10.692657 3.248325
3747 3 0.000000 10.487292 -10.692657 16.241625
3748 3 0.000000 10.487292 -2.447748 -9.744975
3749 3 0.000000 10.487292 -2.447748 3.248325
3750 3 0.000000 10.487292 -2.447748 16.241625
3751 3 0.000000 10.487292 5.797160 -9.744975
3752 3 0.000000 10.487292 5.797160 3.248325
3753 3 0.000000 10.487292 5.797160 16.241625
3754 3 0.000000 10.487292 14.042068 -9.744975
3755 3 0.000000 10.487292 14.042068 3.248325
3756 3 0.000000 10.487292 14.042068 16.241625
3757 3 0.000000 15.247492 -10.692657 -9.744975
3758 3 0.000000 15.247492 -10.692657 3.248325
3759 3 0.000000 15.247492 -10.692657 16.241625
3760 3 0.000000 15.247492 -2.447748 -9.744975
3761 3 0.000000 15.247492 -2.447748 3.248325
3762 3 0.000000 15.247492 -2.447748 16.241625
3763 3 0.000000 15.247492 5.797160 -9.744975
3764 3 0.000000 15.247492 5.797160 3.248325
3765 3 0.000000 15.247492 5.797160 16.241625
3766 3 0.000000 15.247492 14.042068 -9.744975
3767 3 0.000000 15.247492 14.042068 3.248325
3768 3 0.000000 15.247492 14.042068 16.241625
3769 3 0.000000 20.007692 -10.692657 -9.744975
3770 3 0.000000 20.007692 -10.692657 3.248325
3771 3 0.000000 20.007692 -10.692657 16.241625
3772 3 0.000000 20.007692 -2.447748 -9.744975
3773 3 0.000000 20.007692 -2.447748 3.248325
3774 3 0.000000 20.007692 -2.447748 16.241625
3775 3 0.000000 20.007692 5.797160 -9.744975
3776 3 0.000000 20.007692 5.797160 3.248325
3777 3 0.000000 20.007692 5.797160 16.241625
3778 3 0.000000 20.007692 14.042068 -9.744975
3779 3 0.000000 20.007692 14.042068 3.248325
3780 3 0.000000 20.007692 14.042068 16.241625
3781 3 0.000000 -18.073908 -7.944354 -14.076075
3782 3 0.000000 -18.073908 -7.944354 -1.082775
3783 3 0.000000 -18.073908 -7.944354 11.910525
3784 3 0.000000 -18.073908 0.300554 -14.076075
3785 3 0.000000 -18.073908 0.300554 -1.082775
3786 3 0.000000 -18.073908 0.300554 11.910525
3787 3 0.000000 -18.073908 8.545463 -14.076075
3788 3 0.000000 -18.073908 8.545463 -1.082775
3789 3 0.000000 -18.073908 8.545463 11.910525
3790 3 0.000000 -18.073908 16.790371 -14.076075
3791 3 0.000000 -18.073908 16.790371 -1.082775
3792 3 0.000000 -18.073908 16.790371 11.910525
3793 3 0.000000 -13.313708 -7.944354 -14.076075
3794 3 0.000000 -13.313708 -7.944354 -1.082775
3795 3 0.000000 -13.313708 -7.944354 11.910525
3796 3 0.000000 -13.313708 0.300554 -14.076075
3797 3 0.000000 -13.313708 0.300554 -1.082775
3798 3 0.000000 -13.313708 0.300554 11.910525
3799 3 0.000000 -13.313708 8.545463 -14.076075
3800 3 0.000000 -13.313708 8.545463 -1.082775
3801 3 0.000000 -13.313708 8.545463 11.910525
3802 3 0.000000 -13.313708 16.790371 -14.076075
3803 3 0.000000 -13.313708 16.790371 -1.082775
3804 3 0.000000 -13.313708 16.790371 11.910525
3805 3 0.000000 -8.553508 -7.944354 -14.076075
3806 3 0.000000 -8.553508 -7.944354 -1.082775
3807 3 0.000000 -8.553508 -7.944354 11.910525
3808 3 0.000000 -8.553508 0.300554 -14.076075
3809 3 0.000000 -8.553508 0.300554 -1.082775
3810 3 0.000000 -8.553508 0.300554 11.910525
3811 3 0.000000 -8.553508 8.545463 -14.076075
3812 3 0.000000 -8.553508 8.545463 -1.082775
3813 3 0.000000 -8.553508 8.545463 11.910525
3814 3 0.000000 -8.553508 16.790371 -14.076075
3815 3 0.000000 -8.553508 16.790371 -1.082775
3816 3 0.000000 -8.553508 16.790371 11.910525
3817 3 0.000000 -3.793308 -7.944354 -14.076075
3818 3 0.000000 -3.793308 -7.944354 -1.082775
3819 3 0.000000 -3.793308 -7.944354 11.910525
3820 3 0.000000 -3.793308 0.300554 -14.076075
3821 3 0.000000 -3.793308 0.300554 -1.082775
3822 3 0.000000 -3.793308 0.300554 11.910525
3823 3 0.000000 -3.793308 8.545463 -14.076075
3824 3 0.000000 -3.793308 8.545463 -1.082775
3825 3 0.000000 -3.793308 8.545463 11.910525
3826 3 0.000000 -3.793308 16.790371 -14.076075
3827 3 0.000000 -3.793308 16.790371 -1.082775
3828 3 0.000000 -3.793308 16.790371 11.910525
3829 3 0.000000 0.966892 -7.944354 -14.076075
3830 3 0.000000 0.966892 -7.944354 -1.082775
3831 3 0.000000 0.966892 -7.944354 11.910525
3832 3 0.000000 0.966892 0.300554 -14.076075
3833 3 0.000000 0.966892 0.300554 -1.082775
3834 3 0.000000 0.966892 0.300554 11.910525
3835 3 0.000000 0.966892 8.545463 -14.076075
3836 3 0.000000 0.966892 8.545463 -1.082775
3837 3 0.000000 0.966892 8.545463 11.910525
3838 3 0.000000 0.966892 16.790371 -14.076075
3839 3 0.000000 0.966892 16.790371 -1.082775
3840 3 0.000000 0.966892 16.790371 11.910525
3841 3 0.000000 5.727092 -7.944354 -14.076075
3842 3 0.000000 5.727092 -7.944354 -1.082775
3843 3 0.000000 5.727092 -7.944354 11.910525
3844 3 0.000000 5.727092 0.300554 -14.076075
3845 3 0.000000 5.727092 0.300554 -1.082775
3846 3 0.000000 5.727092 0.300554 11.910525
3847 3 0.000000 5.727092 8.545463 -14.076075
3848 3 0.000000 5.727092 8.545463 -1.082775
3849 3 0.000000 5.727092 8.545463 11.910525
3850 3 0.000000 5.727092 16.790371 -14.076075
3851 3 0.000000 5.727092 16.790371 -1.082775
3852 3 0.000000 5.727092 16.790371 11.910525
3853 3 0.000000 10.487292 -7.944354 -14.076075
3854 3 0.000000 10.487292 -7.944354 -1.082775
3855 3 0.000000 10.487292 -7.944354 11.910525
3856 3 0.000000 10.487292 0.300554 -14.076075
3857 3 0.000000 10.487292 0.300554 -1.082775
3858 3 0.000000 10.487292 0.300554 11.910525
3859 3 0.000000 10.487292 8.545463 -14.076075
3860 3 0.000000 10.487292 8.545463 -1.082775
3861 3 0.000000 10.487292 8.545463 11.910525
3862 3 0.000000 10.487292 16.790371 -14.076075
3863 3 0.000000 10.487292 16.790371 -1.082775
3864 3 0.000000 10.487292 16.790371 11.910525
3865 3 0.000000 15.247492 -7.944354 -14.076075
3866 3 0.000000 15.247492 -7.944354 -1.082775
3867 3 0.000000 15.247492 -7.944354 11.910525
3868 3 0.000000 15.247492 0.300554 -14.076075
3869 3 0.000000 15.247492 0.300554 -1.082775
3870 3 0.000000 15.247492 0.300554 11.910525
3871 3 0.000000 15.247492 8.545463 -14.076075
3872 3 0.000000 15.247492 8.545463 -1.082775
3873 3 0.000000 15.247492 8.545463 11.910525
3874 3 0.000000 15.247492 16.790371 -14.076075
3875 3 0.000000 15.247492 16.790371 -1.082775
3876 3 0.000000 15.247492 16.790371 11.910525
3877 3 0.000000 20.007692 -7.944354 -14.076075
3878 3 0.000000 20.007692 -7.944354 -1.082775
3879 3 0.000000 20.007692 -7.944354 11.910525
3880 3 0.000000 20.007692 0.300554 -14.076075
3881 3 0.000000 20.007692 0.300554 -1.082775
3882 3 0.000000 20.007692 0.300554 11.910525
3883 3 0.000000 20.007692 8.545463 -14.076075
3884 3 0.000000 20.007692 8.545463 -1.082775
3885 3 0.000000 20.007692 8.545463 11.910525
3886 3 0.000000 20.007692 16.790371 -14.076075
3887 3 0.000000 20.007692 16.790371 -1.082775
3888 3 0.000000 20.007692 16.790371 11.910525
3889 3 0.000000 -19.531672 -7.944354 -7.579425
3890 3 0.000000 -19.531672 -7.944354 5.413875
3891 3 0.000000 -19.531672 -7.944354 18.407175
3892 3 0.000000 -19.531672 0.300554 -7.579425
3893 3 0.000000 -19.531672 0.300554 5.413875
3894 3 0.000000 -19.531672 0.300554 18.407175
3895 3 0.000000 -19.531672 8.545463 -7.579425
3896 3 0.000000 -19.531672 8.545463 5.413875
3897 3 0.000000 -19.531672 8.545463 18.407175
3898 3 0.000000 -19.531672 16.790371 -7.579425
3899 3 0.000000 -19.531672 16.790371 5.413875
3900 3 0.000000 -19.531672 16.790371 18.407175
3901 3 0.000000 -14.771472 -7.944354 -7.579425
3902 3 0.000000 -14.771472 -7.944354 5.413875
3903 3 0.000000 -14.771472 -7.944354 18.407175
3904 3 0.000000 -14.771472 0.300554 -7.579425
3905 3 0.000000 -14.771472 0.300554 5.413875
3906 3 0.000000 -14.771472 0.300554 18.407175
3907 3 0.000000 -14.771472 8.545463 -7.579425
3908 3 0.000000 -14.771472 8.545463 5.413875
3909 3 0.000000 -14.771472 8.545463 18.407175
3910 3 0.000000 -14.771472 16.790371 -7.579425
3911 3 0.000000 -14.771472 16.790371 5.413875
3912 3 0.000000 -14.771472 16.790371 18.407175
3913 3 0.000000 -10.011272 -7.944354 -7.579425
3914 3 0.000000 -10.011272 -7.944354 5.413875
3915 3 0.000000 -10.011272 -7.944354 18.407175
3916 3 0.000000 -10.011272 0.300554 -7.579425
3917 3 0.000000 -10.011272 0.300554 5.413875
3918 3 0.000000 -10.011272 0.300554 18.407175
3919 3 0.000000 -10.011272 8.545463 -7.579425
3920 3 0.000000 -10.011272 8.545463 5.413875
3921 3 0.000000 -10.011272 8.545463 18.407175
3922 3 0.000000 -10.011272 16.790371 -7.579425
3923 3 0.000000 -10.011272 16.790371 5.413875
3924 3 0.000000 -10.011272 16.790371 18.407175
3925 3 0.000000 -5.251072 -7.944354 -7.579425
3926 3 0.000000 -5.251072 -7.944354 5.413875
3927 3 0.000000 -5.251072 -7.944354 18.407175
3928 3 0.000000 -5.251072 0.300554 -7.579425
3929 3 0.000000 -5.251072 0.300554 5.413875
3930 3 0.000000 -5.251072 0.300554 18.407175
3931 3 0.000000 -5.251072 8.545463 -7.579425
3932 3 0.000000 -5.251072 8.545463 5.413875
3933 3 0.000000 -5.251072 8.545463 18.407175
3934 3 0.000000 -5.251072 16.790371 -7.579425
3935 3 0.000000 -5.251072 16.790371 5.413875
3936 3 0.000000 -5.251072 16.790371 18.407175
3937 3 0.000000 -0.490872 -7.944354 -7.579425
3938 3 0.000000 -0.490872 -7.944354 5.413875
3939 3 0.000000 -0.490872 -7.944354 18.407175
3940 3 0.000000 -0.490872 0.300554 -7.579425
3941 3 0.000000 -0.490872 0.300554 5.413875
3942 3 0.000000 -0.490872 0.300554 18.407175
3943 3 0.000000 -0.490872 8.545463 -7.579425
3944 3 0.000000 -0.490872 8.545463 5.413875
3945 3 0.000000 -0.490872 8.545463 18.407175
3946 3 0.000000 -0.490872 16.790371 -7.579425
3947 3 0.000000 -0.490872 16.790371 5.413875
3948 3 0.000000 -0.490872 16.790371 18.407175
3949 3 0.000000 4.269328 -7.944354 -7.579425
3950 3 0.000000 4.269328 -7.944354 5.413875
3951 3 0.000000 4.269328 -7.944354 18.407175
3952 3 0.000000 4.269328 0.300554 -7.579425
3953 3 0.000000 4.269328 0.300554 5.413875
3954 3 0.000000 4.269328 0.300554 18.407175
3955 3 0.000000 4.269328 8.545463 -7.579425
3956 3 0.000000 4.269328 8.545463 5.413875
3957 3 0.000000 4.269328 8.545463 18.407175
3958 3 0.000000 4.269328 16.790371 -7.579425
3959 3 0.000000 4.269328 16.790371 5.413875
3960 3 0.000000 4.269328 16.790371 18.407175
3961 3 0.000000 9.029528 -7.944354 -7.579425
3962 3 0.000000 9.029528 -7.944354 5.413875
3963 3 0.000000 9.029528 -7.944354 18.407175
3964 3 0.000000 9.029528 0.300554 -7.579425
3965 3 0.000000 9.029528 0.300554 5.413875
3966 3 0.000000 9.029528 0.300554 18.407175
3967 3 0.000000 9.029528 8.545463 -7.579425
3968 3 0.000000 9.029528 8.545463 5.413875
3969 3 0.000000 9.029528 8.545463 18.407175
3970 3 0.000000 9.029528 16.790371 -7.579425
3971 3 0.000000 9.029528 16.790371 5.413875
3972 3 0.000000 9.029528 16.790371 18.407175
3973 3 0.000000 13.789728 -7.944354 -7.579425
3974 3 0.000000 13.789728 -7.944354 5.413875
3975 3 0.000000 13.789728 -7.944354 18.407175
3976 3 0.000000 13.789728 0.300554 -7.579425
3977 3 0.000000 13.789728 0.300554 5.413875
3978 3 0.000000 13.789728 0.300554 18.407175
3979 3 0.000000 13.789728 8.545463 -7.579425
3980 3 0.000000 13.789728 8.545463 5.413875
3981 3 0.000000 13.789728 8.545463 18.407175
3982 3 0.000000 13.789728 16.790371 -7.579425
3983 3 0.000000 13.789728 16.790371 5.413875
3984 3 0.000000 13.789728 16.790371 18.407175
3985 3 0.000000 18.549928 -7.944354 -7.579425
3986 3 0.000000 18.549928 -7.944354 5.413875
3987 3 0.000000 18.549928 -7.944354 18.407175
3988 3 0.000000 18.549928 0.300554 -7.579425
3989 3 0.000000 18.549928 0.300554 5.413875
3990 3 0.000000 18.549928 0.300554 18.407175
3991 3 0.000000 18.549928 8.545463 -7.579425
3992 3 0.000000 18.549928 8.545463 5.413875
3993 3 0.000000 18.549928 8.545463 18.407175
3994 3 0.000000 18.549928 16.790371 -7.579425
3995 3 0.000000 18.549928 16.790371 5.413875
3996 3 0.000000 18.549928 16.790371 18.407175
3997 3 0.000000 -19.531672 -13.440959 -11.910525
3998 3 0.000000 -19.531672 -13.440959 1.082775
3999 3 0.000000 -19.531672 -13.440959 14.076075
4000 3 0.000000 -19.531672 -5.196051 -11.910525
4001 3 0.000000 -19.531672 -5.196051 1.082775
4002 3 0.000000 -19.531672 -5.196051 14.076075
4003 3 0.000000 -19.531672 3.048857 -11.910525
4004 3 0.000000 -19.531672 3.048857 1.082775
4005 3 0.000000 -19.531672 3.048857 14.076075
4006 3 0.000000 -19.531672 11.293765 -11.910525
4007 3 0.000000 -19.531672 11.293765 1.082775
4008 3 0.000000 -19.531672 11.293765 14.076075
4009 3 0.000000 -14.771472 -13.440959 -11.910525
4010 3 0.000000 -14.771472 -13.440959 1.082775
4011 3 0.000000 -14.771472 -13.440959 14.076075
4012 3 0.000000 -14.771472 -5.196051 -11.910525
4013 3 0.000000 -14.771472 -5.196051 1.082775
4014 3 0.000000 -14.771472 -5.196051 14.076075
4015 3 0.000000 -14.771472 3.048857 -11.910525
4016 3 0.000000 -14.771472 3.048857 1.082775
4017 3 0.000000 -14.771472 3.048857 14.076075
4018 3 0.000000 -14.771472 11.293765 -11.910525
4019 3 0.000000 -14.771472 11.293765 1.082775
4020 3 0.000000 -14.771472 11.293765 14.076075
4021 3 0.000000 -10.011272 -13.440959 -11.910525
4022 3 0.000000 -10.011272 -13.440959 1.082775
4023 3 0.000000 -10.011272 -13.440959 14.076075
4024 3 0.000000 -10.011272 -5.196051 -11.910525
4025 3 0.000000 -10.011272 -5.196051 1.082775
4026 3 0.000000 -10.011272 -5.196051 14.076075
4027 3 0.000000 -10.011272 3.048857 -11.910525
4028 3 0.000000 -10.011272 3.048857 1.082775
4029 3 0.000000 -10.011272 3.048857 14.076075
4030 3 0.000000 -10.011272 11.293765 -11.910525
4031 3 0.000000 -10.011272 11.293765 1.082775
4032 3 0.000000 -10.011272 11.293765 14.076075
4033 3 0.000000 -5.251072 -13.440959 -11.910525
4034 3 0.000000 -5.251072 -13.440959 1.082775
4035 3 0.000000 -5.251072 -13.440959 14.076075
4036 3 0.000000 -5.251072 -5.196051 -11.910525
4037 3 0.000000 -5.251072 -5.196051 1.082775
4038 3 0.000000 -5.251072 -5.196051 14.076075
4039 3 0.000000 -5.251072 3.048857 -11.910525
4040 3 0.000000 -5.251072 3.048857 1.082775
4041 3 0.000000 -5.251072 3.048857 14.076075
4042 3 0.000000 -5.251072 11.293765 -11.910525
4043 3 0.000000 -5.251072 11.293765 1.082775
4044 3 0.000000 -5.251072 11.293765 14.076075
4045 3 0.000000 -0.490872 -13.440959 -11.910525
4046 3 0.000000 -0.490872 -13.440959 1.082775
4047 3 0.000000 -0.490872 -13.440959 14.076075
4048 3 0.000000 -0.490872 -5.196051 -11.910525
4049 3 0.000000 -0.490872 -5.196051 1.082775
4050 3 0.000000 -0.490872 -5.196051 14.076075
4051 3 0.000000 -0.490872 3.048857 -11.910525
4052 3 0.000000 -0.490872 3.048857 1.082775
4053 3 0.000000 -0.490872 3.048857 14.076075
4054 3 0.000000 -0.490872 11.293765 -11.910525
4055 3 0.000000 -0.490872 11.293765 1.082775
4056 3 0.000000 -0.490872 11.293765 14.076075
4057 3 0.000000 4.269328 -13.440959 -11.910525
4058 3 0.000000 4.269328 -13.440959 1.082775
4059 3 0.000000 4.269328 -13.440959 14.076075
4060 3 0.000000 4.269328 -5.196051 -11.910525
4061 3 0.000000 4.269328 -5.196051 1.082775
4062 3 0.000000 4.269328 -5.196051 14.076075
4063 3 0.000000 4.269328 3.048857 -11.910525
4064 3 0.000000 4.269328 3.048857 1.082775
4065 3 0.000000 4.269328 3.048857 14.076075
4066 3 0.000000 4.269328 11.293765 -11.910525
4067 3 0.000000 4.269328 11.293765 1.082775
4068 3 0.000000 4.269328 11.293765 14.076075
4069 3 0.000000 9.029528 -13.440959 -11.910525
4070 3 0.000000 9.029528 -13.440959 1.082775
4071 3 0.000000 9.029528 -13.440959 14.076075
4072 3 0.000000 9.029528 -5.196051 -11.910525
4073 3 0.000000 9.029528 -5.196051 1.082775
4074 3 0.000000 9.029528 -5.196051 14.076075
4075 3 0.000000 9.029528 3.048857 -11.910525
4076 3 0.000000 9.029528 3.048857 1.082775
4077 3 0.000000 9.029528 3.048857 14.076075
4078 3 0.000000 9.029528 11.293765 -11.910525
4079 3 0.000000 9.029528 11.293765 1.082775
4080 3 0.000000 9.029528 11.293765 14.076075
4081 3 0.000000 13.789728 -13.440959 -11.910525
4082 3 0.000000 13.789728 -13.440959 1.082775
4083 3 0.000000 13.789728 -13.440959 14.076075
4084 3 0.000000 13.789728 -5.196051 -11.910525
4085 3 0.000000 13.789728 -5.196051 1.082775
4086 3 0.000000 13.789728 -5.196051 14.076075
4087 3 0.000000 13.789728 3.048857 -11.910525
4088 3 0.000000 13.789728 3.048857 1.082775
4089 3 0.000000 13.789728 3.048857 14.076075
4090 3 0.000000 13.789728 11.293765 -11.910525
4091 3 0.000000 13.789728 11.293765 1.082775
4092 3 0.000000 13.789728 11.293765 14.076075
4093 3 0.000000 18.549928 -13.440959 -11.910525
4094 3 0.000000 18.549928 -13.440959 1.082775
4095 3 0.000000 18.549928 -13.440959 14.076075
4096 3 0.000000 18.549928 -5.196051 -11.910525
4097 3 0.000000 18.549928 -5.196051 1.082775
4098 3 0.000000 18.549928 -5.196051 14.076075
4099 3 0.000000 18.549928 3.048857 -11.910525
4100 3 0.000000 18.549928 3.048857 1.082775
4101 3 0.000000 18.549928 3.048857 14.076075
4102 3 0.000000 18.549928 11.293765 -11.910525
4103 3 0.000000 18.549928 11.293765 1.082775
4104 3 0.000000 18.549928 11.293765 14.076075
4105 3 0.000000 -17.151572 -14.815111 -16.241625
4106 3 0.000000 -17.151572 -14.815111 -3.248325
4107 3 0.000000 -17.151572 -14.815111 9.744975
4108 3 0.000000 -17.151572 -6.570202 -16.241625
4109 3 0.000000 -17.151572 -6.570202 -3.248325
4110 3 0.000000 -17.151572 -6.570202 9.744975
4111 3 0.000000 -17.151572 1.674706 -16.241625
4112 3 0.000000 -17.151572 1.674706 -3.248325
4113 3 0.000000 -17.151572 1.674706 9.744975
4114 3 0.000000 -17.151572 9.919614 -16.241625
4115 3 0.000000 -17.151572 9.919614 -3.248325
4116 3 0.000000 -17.151572 9.919614 9.744975
4117 3 0.000000 -12.391372 -14.815111 -16.241625
4118 3 0.000000 -12.391372 -14.815111 -3.248325
4119 3 0.000000 -12.391372 -14.815111 9.744975
4120 3 0.000000 -12.391372 -6.570202 -16.241625
4121 3 0.000000 -12.391372 -6.570202 -3.248325
4122 3 0.000000 -12.391372 -6.570202 9.744975
4123 3 0.000000 -12.391372 1.674706 -16.241625
4124 3 0.000000 -12.391372 1.674706 -3.248325
4125 3 0.000000 -12.391372 1.674706 9.744975
4126 3 0.000000 -12.391372 9.919614 -16.241625
4127 3 0.000000 -12.391372 9.919614 -3.248325
4128 3 0.000000 -12.391372 9.919614 9.744975
4129 3 0.000000 -7.631172 -14.815111 -16.241625
4130 3 0.000000 -7.631172 -14.815111 -3.248325
4131 3 0.000000 -7.631172 -14.815111 9.744975
4132 3 0.000000 -7.631172 -6.570202 -16.241625
4133 3 0.000000 -7.631172 -6.570202 -3.248325
4134 3 0.000000 -7.631172 -6.570202 9.744975
4135 3 0.000000 -7.631172 1.674706 -16.241625
4136 3 0.000000 -7.631172 1.674706 -3.248325
4137 3 0.000000 -7.631172 1.674706 9.744975
4138 3 0.000000 -7.631172 9.919614 -16.241625
4139 3 0.000000 -7.631172 9.919614 -3.248325
4140 3 0.000000 -7.631172 9.919614 9.744975
4141 3 0.000000 -2.870972 -14.815111 -16.241625
4142 3 0.000000 -2.870972 -14.815111 -3.248325
4143 3 0.000000 -2.870972 -14.815111 9.744975
4144 3 0.000000 -2.870972 -6.570202 -16.241625
4145 3 0.000000 -2.870972 -6.570202 -3.248325
4146 3 0.000000 -2.870972 -6.570202 9.744975
4147 3 0.000000 -2.870972 1.674706 -16.241625
4148 3 0.000000 -2.870972 1.674706 -3.248325
4149 3 0.000000 -2.870972 1.674706 9.744975
4150 3 0.000000 -2.870972 9.919614 -16.241625
4151 3 0.000000 -2.870972 9.919614 -3.248325
4152 3 0.000000 -2.870972 9.919614 9.744975
4153 3 0.000000 1.889228 -14.815111 -16.241625
4154 3 0.000000 1.889228 -14.815111 -3.248325
4155 3 0.000000 1.889228 -14.815111 9.744975
4156 3 0.000000 1.889228 -6.570202 -16.241625
4157 3 0.000000 1.889228 -6.570202 -3.248325
4158 3 0.000000 1.889228 -6.570202 9.744975
4159 3 0.000000 1.889228 1.674706 -16.241625
4160 3 0.000000 1.889228 1.674706 -3.248325
4161 3 0.000000 1.889228 1.674706 9.744975
4162 3 0.000000 1.889228 9.919614 -16.241625
4163 3 0.000000 1.889228 9.919614 -3.248325
4164 3 0.000000 1.889228 9.919614 9.744975
4165 3 0.000000 6.649428 -14.815111 -16.241625
4166 3 0.000000 6.649428 -14.815111 -3.248325
4167 3 0.000000 6.649428 -14.815111 9.744975
4168 3 0.000000 6.649428 -6.570202 -16.241625
4169 3 0.000000 6.649428 -6.570202 -3.248325
4170 3 0.000000 6.649428 -6.570202 9.744975
4171 3 0.000000 6.649428 1.674706 -16.241625
4172 3 0.000000 6.649428 1.674706 -3.248325
4173 3 0.000000 6.649428 1.674706 9.744975
4174 3 0.000000 6.649428 9.919614 -16.241625
4175 3 0.000000 6.649428 9.919614 -3.248325
4176 3 0.000000 6.649428 9.919614 9.744975
4177 3 0.000000 11.409628 -14.815111 -16.241625
4178 3 0.000000 11.409628 -14.815111 -3.248325
4179 3 0.000000 11.409628 -14.815111 9.744975
4180 3 0.000000 11.409628 -6.570202 -16.241625
4181 3 0.000000 11.409628 -6.570202 -3.248325
4182 3 0.000000 11.409628 -6.570202 9.744975
4183 3 0.000000 11.409628 1.674706 -16.241625
4184 3 0.000000 11.409628 1.674706 -3.248325
4185 3 0.000000 11.409628 1.674706 9.744975
4186 3 0.000000 11.409628 9.919614 -16.241625
4187 3 0.000000 11.409628 9.919614 -3.248325
4188 3 0.000000 11.409628 9.919614 9.744975
4189 3 0.000000 16.169828 -14.815111 -16.241625
4190 3 0.000000 16.169828 -14.815111 -3.248325
4191 3 0.000000 16.169828 -14.815111 9.744975
4192 3 0.000000 16.169828 -6.570202 -16.241625
4193 3 0.000000 16.169828 -6.570202 -3.248325
4194 3 0.000000 16.169828 -6.570202 9.744975
4195 3 0.000000 16.169828 1.674706 -16.241625
4196 3 0.000000 16.169828 1.674706 -3.248325
4197 3 0.000000 16.169828 1.674706 9.744975
4198 3 0.000000 16.169828 9.919614 -16.241625
4199 3 0.000000 16.169828 9.919614 -3.248325
4200 3 0.000000 16.169828 9.919614 9.744975
4201 3 0.000000 20.930028 -14.815111 -16.241625
4202 3 0.000000 20.930028 -14.815111 -3.248325
4203 3 0.000000 20.930028 -14.815111 9.744975
4204 3 0.000000 20.930028 -6.570202 -16.241625
4205 3 0.000000 20.930028 -6.570202 -3.248325
4206 3 0.000000 20.930028 -6.570202 9.744975
4207 3 0.000000 20.930028 1.674706 -16.241625
4208 3 0.000000 20.930028 1.674706 -3.248325
4209 3 0.000000 20.930028 1.674706 9.744975
4210 3 0.000000 20.930028 9.919614 -16.241625
4211 3 0.000000 20.930028 9.919614 -3.248325
4212 3 0.000000 20.930028 9.919614 9.744975
4213 3 0.000000 -19.531672 -10.692657 -16.241625
4214 3 0.000000 -19.531672 -10.692657 -3.248325
4215 3 0.000000 -19.531672 -10.692657 9.744975
4216 3 0.000000 -19.531672 -2.447748 -16.241625
4217 3 0.000000 -19.531672 -2.447748 -3.248325
4218 3 0.000000 -19.531672 -2.447748 9.744975
4219 3 0.000000 -19.531672 5.797160 -16.241625
4220 3 0.000000 -19.531672 5.797160 -3.248325
4221 3 0.000000 -19.531672 5.797160 9.744975
4222 3 0.000000 -19.531672 14.042068 -16.241625
4223 3 0.000000 -19.531672 14.042068 -3.248325
4224 3 0.000000 -19.531672 14.042068 9.744975
4225 3 0.000000 -14.771472 -10.692657 -16.241625
4226 3 0.000000 -14.771472 -10.692657 -3.248325
4227 3 0.000000 -14.771472 -10.692657 9.744975
4228 3 0.000000 -14.771472 -2.447748 -16.241625
4229 3 0.000000 -14.771472 -2.447748 -3.248325
4230 3 0.000000 -14.771472 -2.447748 9.744975
4231 3 0.000000 -14.771472 5.797160 -16.241625
4232 3 0.000000 -14.771472 5.797160 -3.248325
4233 3 0.000000 -14.771472 5.797160 9.744975
4234 3 0.000000 -14.771472 14.042068 -16.241625
4235 3 0.000000 -14.771472 14.042068 -3.248325
4236 3 0.000000 -14.771472 14.042068 9.744975
4237 3 0.000000 -10.011272 -10.692657 -16.241625
4238 3 0.000000 -10.011272 -10.692657 -3.248325
4239 3 0.000000 -10.011272 -10.692657 9.744975
4240 3 0.000000 -10.011272 -2.447748 -16.241625
4241 3 0.000000 -10.011272 -2.447748 -3.248325
4242 3 0.000000 -10.011272 -2.447748 9.744975
4243 3 0.000000 -10.011272 5.797160 -16.241625
4244 3 0.000000 -10.011272 5.797160 -3.248325
4245 3 0.000000 -10.011272 5.797160 9.744975
4246 3 0.000000 -10.011272 14.042068 -16.241625
4247 3 0.000000 -10.011272 14.042068 -3.248325
4248 3 0.000000 -10.011272 14.042068 9.744975
4249 3 0.000000 -5.251072 -10.692657 -16.241625
4250 3 0.000000 -5.251072 -10.692657 -3.248325
4251 3 0.000000 -5.251072 -10.692657 9.744975
4252 3 0.000000 -5.251072 -2.447748 -16.241625
4253 3 0.000000 -5.251072 -2.447748 -3.248325
4254 3 0.000000 -5.251072 -2.447748 9.744975
4255 3 0.000000 -5.251072 5.797160 -16.241625
4256 3 0.000000 -5.251072 5.797160 -3.248325
4257 3 0.000000 -5.251072 5.797160 9.744975
4258 3 0.000000 -5.251072 14.042068 -16.241625
4259 3 0.000000 -5.251072 14.042068 -3.248325
4260 3 0.000000 -5.251072 14.042068 9.744975
4261 3 0.000000 -0.490872 -10.692657 -16.241625
4262 3 0.000000 -0.490872 -10.692657 -3.248325
4263 3 0.000000 -0.490872 -10.692657 9.744975
4264 3 0.000000 -0.490872 -2.447748 -16.241625
4265 3 0.000000 -0.490872 -2.447748 -3.248325
4266 3 0.000000 -0.490872 -2.447748 9.744975
4267 3 0.000000 -0.490872 5.797160 -16.241625
4268 3 0.000000 -0.490872 5.797160 -3.248325
4269 3 0.000000 -0.490872 5.797160 9.744975
4270 3 0.000000 -0.490872 14.042068 -16.241625
4271 3 0.000000 -0.490872 14.042068 -3.248325
4272 3 0.000000 -0.490872 14.042068 9.744975
4273 3 0.000000 4.269328 -10.692657 -16.241625
4274 3 0.000000 4.269328 -10.692657 -3.248325
4275 3 0.000000 4.269328 -10.692657 9.744975
4276 3 0.000000 4.269328 -2.447748 -16.241625
4277 3 0.000000 4.269328 -2.447748 -3.248325
4278 3 0.000000 4.269328 -2.447748 9.744975
4279 3 0.000000 4.269328 5.797160 -16.241625
4280 3 0.000000 4.269328 5.797160 -3.248325
4281 3 0.000000 4.269328 5.797160 9.744975
4282 3 0.000000 4.269328 14.042068 -16.241625
4283 3 0.000000 4.269328 14.042068 -3.248325
4284 3 0.000000 4.269328 14.042068 9.744975
4285 3 0.000000 9.029528 -10.692657 -16.241625
4286 3 0.000000 9.029528 -10.692657 -3.248325
4287 3 0.000000 9.029528 -10.692657 9.744975
4288 3 0.000000 9.029528 -2.447748 -16.241625
4289 3 0.000000 9.029528 -2.447748 -3.248325
4290 3 0.000000 9.029528 -2.447748 9.744975
4291 3 0.000000 9.029528 5.797160 -16.241625
4292 3 0.000000 9.029528 5.797160 -3.248325
4293 3 0.000000 9.029528 5.797160 9.744975
4294 3 0.000000 9.029528 14.042068 -16.241625
4295 3 0.000000 9.029528 14.042068 -3.248325
4296 3 0.000000 9.029528 14.042068 9.744975
4297 3 0.000000 13.789728 -10.692657 -16.241625
4298 3 0.000000 13.789728 -10.692657 -3.248325
4299 3 0.000000 13.789728 -10.692657 9.744975
4300 3 0.000000 13.789728 -2.447748 -16.241625
4301 3 0.000000 13.789728 -2.447748 -3.248325
4302 3 0.000000 13.789728 -2.447748 9.744975
4303 3 0.000000 13.789728 5.797160 -16.241625
4304 3 0.000000 13.789728 5.797160 -3.248325
4305 3 0.000000 13.789728 5.797160 9.744975
4306 3 0.000000 13.789728 14.042068 -16.241625
4307 3 0.000000 13.789728 14.042068 -3.248325
4308 3 0.000000 13.789728 14.042068 9.744975
4309 3 0.000000 18.549928 -10.692657 -16.241625
4310 3 0.000000 18.549928 -10.692657 -3.248325
4311 3 0.000000 18.549928 -10.692657 9.744975
4312 3 0.000000 18.549928 -2.447748 -16.241625
4313 3 0.000000 18.549928 -2.447748 -3.248325
4314 3 0.000000 18.549928 -2.447748 9.744975
4315 3 0.000000 18.549928 5.797160 -16.241625
4316 3 0.000000 18.549928 5.797160 -3.248325
4317 3 0.000000 18.549928 5.797160 9.744975
4318 3 0.000000 18.549928 14.042068 -16.241625
4319 3 0.000000 18.549928 14.042068 -3.248325
4320 3 0.000000 18.549928 14.042068 9.744975
4321 3 0.000000 -17.151572 -12.066808 -7.579425
4322 3 0.000000 -17.151572 -12.066808 5.413875
4323 3 0.000000 -17.151572 -12.066808 18.407175
4324 3 0.000000 -17.151572 -3.821900 -7.579425
4325 3 0.000000 -17.151572 -3.821900 5.413875
4326 3 0.000000 -17.151572 -3.821900 18.407175
4327 3 0.000000 -17.151572 4.423009 -7.579425
4328 3 0.000000 -17.151572 4.423009 5.413875
4329 3 0.000000 -17.151572 4.423009 18.407175
4330 3 0.000000 -17.151572 12.667917 -7.579425
4331 3 0.000000 -17.151572 12.667917 5.413875
4332 3 0.000000 -17.151572 12.667917 18.407175
4333 3 0.000000 -12.391372 -12.066808 -7.579425
4334 3 0.000000 -12.391372 -12.066808 5.413875
4335 3 0.000000 -12.391372 -12.066808 18.407175
4336 3 0.000000 -12.391372 -3.821900 -7.579425
4337 3 0.000000 -12.391372 -3.821900 5.413875
4338 3 0.000000 -12.391372 -3.821900 18.407175
4339 3 0.000000 -12.391372 4.423009 -7.579425
4340 3 0.000000 -12.391372 4.423009 5.413875
4341 3 0.000000 -12.391372 4.423009 18.407175
4342 3 0.000000 -12.391372 12.667917 -7.579425
4343 3 0.000000 -12.391372 12.667917 5.413875
4344 3 0.000000 -12.391372 12.667917 18.407175
4345 3 0.000000 -7.631172 -12.066808 -7.579425
4346 3 0.000000 -7.631172 -12.066808 5.413875
4347 3 0.000000 -7.631172 -12.066808 18.407175
4348 3 0.000000 -7.631172 -3.821900 -7.579425
4349 3 0.000000 -7.631172 -3.821900 5.413875
4350 3 0.000000 -7.631172 -3.821900 18.407175
4351 3 0.000000 -7.631172 4.423009 -7.579425
4352 3 0.000000 -7.631172 4.423009 5.413875
4353 3 0.000000 -7.631172 4.423009 18.407175
4354 3 0.000000 -7.631172 12.667917 -7.579425
4355 3 0.000000 -7.631172 12.667917 5.413875
4356 3 0.000000 -7.631172 12.667917 18.407175
4357 3 0.000000 -2.870972 -12.066808 -7.579425
4358 3 0.000000 -2.870972 -12.066808 5.413875
4359 3 0.000000 -2.870972 -12.066808 18.407175
4360 3 0.000000 -2.870972 -3.821900 -7.579425
4361 3 0.000000 -2.870972 -3.821900 5.413875
4362 3 0.000000 -2.870972 -3.821900 18.407175
4363 3 0.000000 -2.870972 4.423009 -7.579425
4364 3 0.000000 -2.870972 4.423009 5.413875
4365 3 0.000000 -2.870972 4.423009 18.407175
4366 3 0.000000 -2.870972 12.667917 -7.579425
4367 3 0.000000 -2.870972 12.667917 5.413875
4368 3 0.000000 -2.870972 12.667917 18.407175
4369 3 0.000000 1.889228 -12.066808 -7.579425
4370 3 0.000000 1.889228 -12.066808 5.413875
4371 3 0.000000 1.889228 -12.066808 18.407175
4372 3 0.000000 1.889228 -3.821900 -7.579425
4373 3 0.000000 1.889228 -3.821900 5.413875
4374 3 0.000000 1.889228 -3.821900 18.407175
4375 3 0.000000 1.889228 4.423009 -7.579425
4376 3 0.000000 1.889228 4.423009 5.413875
4377 3 0.000000 1.889228 4.423009 18.407175
4378 3 0.000000 1.889228 12.667917 -7.579425
4379 3 0.000000 1.889228 12.667917 5.413875
4380 3 0.000000 1.889228 12.667917 18.407175
4381 3 0.000000 6.649428 -12.066808 -7.579425
4382 3 0.000000 6.649428 -12.066808 5.413875
4383 3 0.000000 6.649428 -12.066808 18.407175
4384 3 0.000000 6.649428 -3.821900 -7.579425
4385 3 0.000000 6.649428 -3.821900 5.413875
4386 3 0.000000 6.649428 -3.821900 18.407175
4387 3 0.000000 6.649428 4.423009 -7.579425
4388 3 0.000000 6.649428 4.423009 5.413875
4389 3 0.000000 6.649428 4.423009 18.407175
4390 3 0.000000 6.649428 12.667917 -7.579425
4391 3 0.000000 6.649428 12.667917 5.413875
4392 3 0.000000 6.649428 12.667917 18.407175
4393 3 0.000000 11.409628 -12.066808 -7.579425
4394 3 0.000000 11.409628 -12.066808 5.413875
4395 3 0.000000 11.409628 -12.066808 18.407175
4396 3 0.000000 11.409628 -3.821900 -7.579425
4397 3 0.000000 11.409628 -3.821900 5.413875
4398 3 0.000000 11.409628 -3.821900 18.407175
4399 3 0.000000 11.409628 4.423009 -7.579425
4400 3 0.000000 11.409628 4.423009 5.413875
4401 3 0.000000 11.409628 4.423009 18.407175
4402 3 0.000000 11.409628 12.667917 -7.579425
4403 3 0.000000 11.409628 12.667917 5.413875
4404 3 0.000000 11.409628 12.667917 18.407175
4405 3 0.000000 16.169828 -12.066808 -7.579425
4406 3 0.000000 16.169828 -12.066808 5.413875
4407 3 0.000000 16.169828 -12.066808 18.407175
4408 3 0.000000 16.169828 -3.821900 -7.579425
4409 3 0.000000 16.169828 -3.821900 5.413875
4410 3 0.000000 16.169828 -3.821900 18.407175
4411 3 0.000000 16.169828 4.423009 -7.579425
4412 3 0.000000 16.169828 4.423009 5.413875
4413 3 0.000000 16.169828 4.423009 18.407175
4414 3 0.000000 16.169828 12.667917 -7.579425
4415 3 0.000000 16.169828 12.667917 5.413875
4416 3 0.000000 16.169828 12.667917 18.407175
4417 3 0.000000 20.930028 -12.066808 -7.579425
4418 3 0.000000 20.930028 -12.066808 5.413875
4419 3 0.000000 20.930028 -12.066808 18.407175
4420 3 0.000000 20.930028 -3.821900 -7.579425
4421 3 0.000000 20.930028 -3.821900 5.413875
4422 3 0.000000 20.930028 -3.821900 18.407175
4423 3 0.000000 20.930028 4.423009 -7.579425
4424 3 0.000000 20.930028 4.423009 5.413875
4425 3 0.000000 20.930028 4.423009 18.407175
4426 3 0.000000 20.930028 12.667917 -7.579425
4427 3 0.000000 20.930028 12.667917 5.413875
4428 3 0.000000 20.930028 12.667917 18.407175
4429 3 0.000000 -17.151572 -9.318505 -11.910525
4430 3 0.000000 -17.151572 -9.318505 1.082775
4431 3 0.000000 -17.151572 -9.318505 14.076075
4432 3 0.000000 -17.151572 -1.073597 -11.910525
4433 3 0.000000 -17.151572 -1.073597 1.082775
4434 3 0.000000 -17.151572 -1.073597 14.076075
4435 3 0.000000 -17.151572 7.171311 -11.910525
4436 3 0.000000 -17.151572 7.171311 1.082775
4437 3 0.000000 -17.151572 7.171311 14.076075
4438 3 0.000000 -17.151572 15.416220 -11.910525
4439 3 0.000000 -17.151572 15.416220 1.082775
4440 3 0.000000 -17.151572 15.416220 14.076075
4441 3 0.000000 -12.391372 -9.318505 -11.910525
4442 3 0.000000 -12.391372 -9.318505 1.082775
4443 3 0.000000 -12.391372 -9.318505 14.076075
4444 3 0.000000 -12.391372 -1.073597 -11.910525
4445 3 0.000000 -12.391372 -1.073597 1.082775
4446 3 0.000000 -12.391372 -1.073597 14.076075
4447 3 0.000000 -12.391372 7.171311 -11.910525
4448 3 0.000000 -12.391372 7.171311 1.082775
4449 3 0.000000 -12.391372 7.171311 14.076075
4450 3 0.000000 -12.391372 15.416220 -11.910525
4451 3 0.000000 -12.391372 15.416220 1.082775
4452 3 0.000000 -12.391372 15.416220 14.076075
4453 3 0.000000 -7.631172 -9.318505 -11.910525
4454 3 0.000000 -7.631172 -9.318505 1.082775
4455 3 0.000000 -7.631172 -9.318505 14.076075
4456 3 0.000000 -7.631172 -1.073597 -11.910525
4457 3 0.000000 -7.631172 -1.073597 1.082775
4458 3 0.000000 -7.631172 -1.073597 14.076075
4459 3 0.000000 -7.631172 7.171311 -11.910525
4460 3 0.000000 -7.631172 7.171311 1.082775
4461 3 0.000000 -7.631172 7.171311 14.076075
4462 3 0.000000 -7.631172 15.416220 -11.910525
4463 3 0.000000 -7.631172 15.416220 1.082775
4464 3 0.000000 -7.631172 15.416220 14.076075
4465 3 0.000000 -2.870972 -9.318505 -11.910525
4466 3 0.000000 -2.870972 -9.318505 1.082775
4467 3 0.000000 -2.870972 -9.318505 14.076075
4468 3 0.000000 -2.870972 -1.073597 -11.910525
4469 3 0.000000 -2.870972 -1.073597 1.082775
4470 3 0.000000 -2.870972 -1.073597 14.076075
4471 3 0.000000 -2.870972 7.171311 -11.910525
4472 3 0.000000 -2.870972 7.171311 1.082775
4473 3 0.000000 -2.870972 7.171311 14.076075
4474 3 0.000000 -2.870972 15.416220 -11.910525
4475 3 0.000000 -2.870972 15.416220 1.082775
4476 3 0.000000 -2.870972 15.416220 14.076075
4477 3 0.000000 1.889228 -9.318505 -11.910525
4478 3 0.000000 1.889228 -9.318505 1.082775
4479 3 0.000000 1.889228 -9.318505 14.076075
4480 3 0.000000 1.889228 -1.073597 -11.910525
4481 3 0.000000 1.889228 -1.073597 1.082775
4482 3 0.000000 1.889228 -1.073597 14.076075
4483 3 0.000000 1.889228 7.171311 -11.910525
4484 3 0.000000 1.889228 7.171311 1.082775
4485 3 0.000000 1.889228 7.171311 14.076075
4486 3 0.000000 1.889228 15.416220 -11.910525
4487 3 0.000000 1.889228 15.416220 1.082775
4488 3 0.000000 1.889228 15.416220 14.076075
4489 3 0.000000 6.649428 -9.318505 -11.910525
4490 3 0.000000 6.649428 -9.318505 1.082775
4491 3 0.000000 6.649428 -9.318505 14.076075
4492 3 0.000000 6.649428 -1.073597 -11.910525
4493 3 0.000000 6.649428 -1.073597 1.082775
4494 3 0.000000 6.649428 -1.073597 14.076075
4495 3 0.000000 6.649428 7.171311 -11.910525
4496 3 0.000000 6.649428 7.171311 1.082775
4497 3 0.000000 6.649428 7.171311 14.076075
4498 3 0.000000 6.649428 15.416220 -11.910525
4499 3 0.000000 6.649428 15.416220 1.082775
4500 3 0.000000 6.649428 15.416220 14.076075
4501 3 0.000000 11.409628 -9.318505 -11.910525
4502 3 0.000000 11.409628 -9.318505 1.082775
4503 3 0.000000 11.409628 -9.318505 14.076075
4504 3 0.000000 11.409628 -1.073597 -11.910525
4505 3 0.000000 11.409628 -1.073597 1.082775
4506 3 0.000000 11.409628 -1.073597 14.076075
4507 3 0.000000 11.409628 7.171311 -11.910525
4508 3 0.000000 11.409628 7.171311 1.082775
4509 3 0.000000 11.409628 7.171311 14.076075
4510 3 0.000000 11.409628 15.416220 -11.910525
4511 3 0.000000 11.409628 15.416220 1.082775
4512 3 0.000000 11.409628 15.416220 14.076075
4513 3 0.000000 16.169828 -9.318505 -11.910525
4514 3 0.000000 16.169828 -9.318505 1.082775
4515 3 0.000000 16.169828 -9.318505 14.076075
4516 3 0.000000 16.169828 -1.073597 -11.910525
4517 3 0.000000 16.169828 -1.073597 1.082775
4518 3 0.000000 16.169828 -1.073597 14.076075
4519 3 0.000000 16.169828 7.171311 -11.910525
4520 3 0.000000 16.169828 7.171311 1.082775
4521 3 0.000000 16.169828 7.171311 14.076075
4522 3 0.000000 16.169828 15.416220 -11.910525
4523 3 0.000000 16.169828 15.416220 1.082775
4524 3 0.000000 16.169828 15.416220 14.076075
4525 3 0.000000 20.930028 -9.318505 -11.910525
4526 3 0.000000 20.930028 -9.318505 1.082775
4527 3 0.000000 20.930028 -9.318505 14.076075
4528 3 0.000000 20.930028 -1.073597 -11.910525
4529 3 0.000000 20.930028 -1.073597 1.082775
4530 3 0.000000 20.930028 -1.073597 14.076075
4531 3 0.000000 20.930028 7.171311 -11.910525
4532 3 0.000000 20.930028 7.171311 1.082775
4533 3 0.000000 20.930028 7.171311 14.076075
4534 3 0.000000 20.930028 15.416220 -11.910525
4535 3 0.000000 20.930028 15.416220 1.082775
4536 3 0.000000 20.930028 15.416220 14.076075
4537 3 0.000000 -17.880454 -16.077571 -9.744975
4538 3 0.000000 -17.880454 -16.077571 3.248325
4539 3 0.000000 -17.880454 -16.077571 16.241625
4540 3 0.000000 -17.880454 -7.832663 -9.744975
4541 3 0.000000 -17.880454 -7.832663 3.248325
4542 3 0.000000 -17.880454 -7.832663 16.241625
4543 3 0.000000 -17.880454 0.412245 -9.744975
4544 3 0.000000 -17.880454 0.412245 3.248325
4545 3 0.000000 -17.880454 0.412245 16.241625
4546 3 0.000000 -17.880454 8.657154 -9.744975
4547 3 0.000000 -17.880454 8.657154 3.248325
4548 3 0.000000 -17.880454 8.657154 16.241625
4549 3 0.000000 -13.120254 -16.077571 -9.744975
4550 3 0.000000 -13.120254 -16.077571 3.248325
4551 3 0.000000 -13.120254 -16.077571 16.241625
4552 3 0.000000 -13.120254 -7.832663 -9.744975
4553 3 0.000000 -13.120254 -7.832663 3.248325
4554 3 0.000000 -13.120254 -7.832663 16.241625
4555 3 0.000000 -13.120254 0.412245 -9.744975
4556 3 0.000000 -13.120254 0.412245 3.248325
4557 3 0.000000 -13.120254 0.412245 16.241625
4558 3 0.000000 -13.120254 8.657154 -9.744975
4559 3 0.000000 -13.120254 8.657154 3.248325
4560 3 0.000000 -13.120254 8.657154 16.241625
4561 3 0.000000 -8.360054 -16.077571 -9.744975
4562 3 0.000000 -8.360054 -16.077571 3.248325
4563 3 0.000000 -8.360054 -16.077571 16.241625
4564 3 0.000000 -8.360054 -7.832663 -9.744975
4565 3 0.000000 -8.360054 -7.832663 3.248325
4566 3 0.000000 -8.360054 -7.832663 16.241625
4567 3 0.000000 -8.360054 0.412245 -9.744975
4568 3 0.000000 -8.360054 0.412245 3.248325
4569 3 0.000000 -8.360054 0.412245 16.241625
4570 3 0.000000 -8.360054 8.657154 -9.744975
4571 3 0.000000 -8.360054 8.657154 3.248325
4572 3 0.000000 -8.360054 8.657154 16.241625
4573 3 0.000000 -3.599854 -16.077571 -9.744975
4574 3 0.000000 -3.599854 -16.077571 3.248325
4575 3 0.000000 -3.599854 -16.077571 16.241625
4576 3 0.000000 -3.599854 -7.832663 -9.744975
4577 3 0.000000 -3.599854 -7.832663 3.248325
4578 3 0.000000 -3.599854 -7.832663 16.241625
4579 3 0.000000 -3.599854 0.412245 -9.744975
4580 3 0.000000 -3.599854 0.412245 3.248325
4581 3 0.000000 -3.599854 0.412245 16.241625
4582 3 0.000000 -3.599854 8.657154 -9.744975
4583 3 0.000000 -3.599854 8.657154 3.248325
4584 3 0.000000 -3.599854 8.657154 16.241625
4585 3 0.000000 1.160346 -16.077571 -9.744975
4586 3 0.000000 1.160346 -16.077571 3.248325
4587 3 0.000000 1.160346 -16.077571 16.241625
4588 3 0.000000 1.160346 -7.832663 -9.744975
4589 3 0.000000 1.160346 -7.832663 3.248325
4590 3 0.000000 1.160346 -7.832663 16.241625
4591 3 0.000000 1.160346 0.412245 -9.744975
4592 3 0.000000 1.160346 0.412245 3.248325
4593 3 0.000000 1.160346 0.412245 16.241625
4594 3 0.000000 1.160346 8.657154 -9.744975
4595 3 0.000000 1.160346 8.657154 3.248325
4596 3 0.000000 1.160346 8.657154 16.241625
4597 3 0.000000 5.920546 -16.077571 -9.744975
4598 3 0.000000 5.920546 -16.077571 3.248325
4599 3 0.000000 5.920546 -16.077571 16.241625
4600 3 0.000000 5.920546 -7.832663 -9.744975
4601 3 0.000000 5.920546 -7.832663 3.248325
4602 3 0.000000 5.920546 -7.832663 16.241625
4603 3 0.000000 5.920546 0.412245 -9.744975
4604 3 0.000000 5.920546 0.412245 3.248325
4605 3 0.000000 5.920546 0.412245 16.241625
4606 3 0.000000 5.920546 8.657154 -9.744975
4607 3 0.000000 5.920546 8.657154 3.248325
4608 3 0.000000 5.920546 8.657154 16.241625
4609 3 0.000000 10.680746 -16.077571 -9.744975
4610 3 0.000000 10.680746 -16.077571 3.248325
4611 3 0.000000 10.680746 -16.077571 16.241625
4612 3 0.000000 10.680746 -7.832663 -9.744975
4613 3 0.000000 10.680746 -7.832663 3.248325
4614 3 0.000000 10.680746 -7.832663 16.241625
4615 3 0.000000 10.680746 0.412245 -9.744975
4616 3 0.000000 10.680746 0.412245 3.248325
4617 3 0.000000 10.680746 0.412245 16.241625
4618 3 0.000000 10.680746 8.657154 -9.744975
4619 3 0.000000 10.680746 8.657154 3.248325
4620 3 0.000000 10.680746 8.657154 16.241625
4621 3 0.000000 15.440946 -16.077571 -9.744975
4622 3 0.000000 15.440946 -16.077571 3.248325
4623 3 0.000000 15.440946 -16.077571 16.241625
4624 3 0.000000 15.440946 -7.832663 -9.744975
4625 3 0.000000 15.440946 -7.832663 3.248325
4626 3 0.000000 15.440946 -7.832663 16.241625
4627 3 0.000000 15.440946 0.412245 -9.744975
4628 3 0.000000 15.440946 0.412245 3.248325
4629 3 0.000000 15.440946 0.412245 16.241625
4630 3 0.000000 15.440946 8.657154 -9.744975
4631 3 0.000000 15.440946 8.657154 3.248325
4632 3 0.000000 15.440946 8.657154 16.241625
4633 3 0.000000 20.201146 -16.077571 -9.744975
4634 3 0.000000 20.201146 -16.077571 3.248325
4635 3 0.000000 20.201146 -16.077571 16.241625
4636 3 0.000000 20.201146 -7.832663 -9.744975
4637 3 0.000000 20.201146 -7.832663 3.248325
4638 3 0.000000 20.201146 -7.832663 16.241625
4639 3 0.000000 20.201146 0.412245 -9.744975
4640 3 0.000000 20.201146 0.412245 3.248325
4641 3 0.000000 20.201146 0.412245 16.241625
4642 3 0.000000 20.201146 8.657154 -9.744975
4643 3 0.000000 20.201146 8.657154 3.248325
4644 3 0.000000 20.201146 8.657154 16.241625
4645 3 0.000000 -17.880454 -13.329268 -14.076075
4646 3 0.000000 -17.880454 -13.329268 -1.082775
4647 3 0.000000 -17.880454 -13.329268 11.910525
4648 3 0.000000 -17.880454 -5.084360 -14.076075
4649 3 0.000000 -17.880454 -5.084360 -1.082775
4650 3 0.000000 -17.880454 -5.084360 11.910525
4651 3 0.000000 -17.880454 3.160548 -14.076075
4652 3 0.000000 -17.880454 3.160548 -1.082775
4653 3 0.000000 -17.880454 3.160548 11.910525
4654 3 0.000000 -17.880454 11.405456 -14.076075
4655 3 0.000000 -17.880454 11.405456 -1.082775
4656 3 0.000000 -17.880454 11.405456 11.910525
4657 3 0.000000 -13.120254 -13.329268 -14.076075
4658 3 0.000000 -13.120254 -13.329268 -1.082775
4659 3 0.000000 -13.120254 -13.329268 11.910525
4660 3 0.000000 -13.120254 -5.084360 -14.076075
4661 3 0.000000 -13.120254 -5.084360 -1.082775
4662 3 0.000000 -13.120254 -5.084360 11.910525
4663 3 0.000000 -13.120254 3.160548 -14.076075
4664 3 0.000000 -13.120254 3.160548 -1.082775
4665 3 0.000000 -13.120254 3.160548 11.910525
4666 3 0.000000 -13.120254 11.405456 -14.076075
4667 3 0.000000 -13.120254 11.405456 -1.082775
4668 3 0.000000 -13.120254 11.405456 11.910525
4669 3 0.000000 -8.360054 -13.329268 -14.076075
4670 3 0.000000 -8.360054 -13.329268 -1.082775
4671 3 0.000000 -8.360054 -13.329268 11.910525
4672 3 0.000000 -8.360054 -5.084360 -14.076075
4673 3 0.000000 -8.360054 -5.084360 -1.082775
4674 3 0.000000 -8.360054 -5.084360 11.910525
4675 3 0.000000 -8.360054 3.160548 -14.076075
4676 3 0.000000 -8.360054 3.160548 -1.082775
4677 3 0.000000 -8.360054 3.160548 11.910525
4678 3 0.000000 -8.360054 11.405456 -14.076075
4679 3 0.000000 -8.360054 11.405456 -1.082775
4680 3 0.000000 -8.360054 11.405456 11.910525
4681 3 0.000000 -3.599854 -13.329268 -14.076075
4682 3 0.000000 -3.599854 -13.329268 -1.082775
4683 3 0.000000 -3.599854 -13.329268 11.910525
4684 3 0.000000 -3.599854 -5.084360 -14.076075
4685 3 0.000000 -3.599854 -5.084360 -1.082775
4686 3 0.000000 -3.599854 -5.084360 11.910525
4687 3 0.000000 -3.599854 3.160548 -14.076075
4688 3 0.000000 -3.599854 3.160548 -1.082775
4689 3 0.000000 -3.599854 3.160548 11.910525
4690 3 0.000000 -3.599854 11.405456 -14.076075
4691 3 0.000000 -3.599854 11.405456 -1.082775
4692 3 0.000000 -3.599854 11.405456 11.910525
4693 3 0.000000 1.160346 -13.329268 -14.076075
4694 3 0.000000 1.160346 -13.329268 -1.082775
4695 3 0.000000 1.160346 -13.329268 11.910525
4696 3 0.000000 1.160346 -5.084360 -14.076075
4697 3 0.000000 1.160346 -5.084360 -1.082775
4698 3 0.000000 1.160346 -5.084360 11.910525
4699 3 0.000000 1.160346 3.160548 -14.076075
4700 3 0.000000 1.160346 3.160548 -1.082775
4701 3 0.000000 1.160346 3.160548 11.910525
4702 3 0.000000 1.160346 11.405456 -14.076075
4703 3 0.000000 1.160346 11.405456 -1.082775
4704 3 0.000000 1.160346 11.405456 11.910525
4705 3 0.000000 5.920546 -13.329268 -14.076075
4706 3 0.000000 5.920546 -13.329268 -1.082775
4707 3 0.000000 5.920546 -13.329268 11.910525
4708 3 0.000000 5.920546 -5.084360 -14.076075
4709 3 0.000000 5.920546 -5.084360 -1.082775
4710 3 0.000000 5.920546 -5.084360 11.910525
4711 3 0.000000 5.920546 3.160548 -14.076075
4712 3 0.000000 5.920546 3.160548 -1.082775
4713 3 0.000000 5.920546 3.160548 11.910525
4714 3 0.000000 5.920546 11.405456 -14.076075
4715 3 0.000000 5.920546 11.405456 -1.082775
4716 3 0.000000 5.920546 11.405456 11.910525
4717 3 0.000000 10.680746 -13.329268 -14.076075
4718 3 0.000000 10.680746 -13.329268 -1.082775
4719 3 0.000000 10.680746 -13.329268 11.910525
4720 3 0.000000 10.680746 -5.084360 -14.076075
4721 3 0.000000 10.680746 -5.084360 -1.082775
4722 3 0.000000 10.680746 -5.084360 11.910525
4723 3 0.000000 10.680746 3.160548 -14.076075
4724 3 0.000000 10.680746 3.160548 -1.082775
4725 3 0.000000 10.680746 3.160548 11.910525
4726 3 0.000000 10.680746 11.405456 -14.076075
4727 3 0.000000 10.680746 11.405456 -1.082775
4728 3 0.000000 10.680746 11.405456 11.910525
4729 3 0.000000 15.440946 -13.329268 -14.076075
4730 3 0.000000 15.440946 -13.329268 -1.082775
4731 3 0.000000 15.440946 -13.329268 11.910525
4732 3 0.000000 15.440946 -5.084360 -14.076075
4733 3 0.000000 15.440946 -5.084360 -1.082775
4734 3 0.000000 15.440946 -5.084360 11.910525
4735 3 0.000000 15.440946 3.160548 -14.076075
4736 3 0.000000 15.440946 3.160548 -1.082775
4737 3 0.000000 15.440946 3.160548 11.910525
4738 3 0.000000 15.440946 11.405456 -14.076075
4739 3 0.000000 15.440946 11.405456 -1.082775
4740 3 0.000000 15.440946 11.405456 11.910525
4741 3 0.000000 20.201146 -13.329268 -14.076075
4742 3 0.000000 20.201146 -13.329268 -1.082775
4743 3 0.000000 20.201146 -13.329268 11.910525
4744 3 0.000000 20.201146 -5.084360 -14.076075
4745 3 0.000000 20.201146 -5.084360 -1.082775
4746 3 0.000000 20.201146 -5.084360 11.910525
4747 3 0.000000 20.201146 3.160548 -14.076075
4748 3 0.000000 20.201146 3.160548 -1.082775
4749 3 0.000000 20.201146 3.160548 11.910525
4750 3 0.000000 20.201146 11.405456 -14.076075
4751 3 0.000000 20.201146 11.405456 -1.082775
4752 3 0.000000 20.201146 11.405456 11.910525
4753 3 0.000000 -20.260554 -14.703420 -18.407175
4754 3 0.000000 -20.260554 -14.703420 -5.413875
4755 3 0.000000 -20.260554 -14.703420 7.579425
4756 3 0.000000 -20.260554 -6.458511 -18.407175
4757 3 0.000000 -20.260554 -6.458511 -5.413875
4758 3 0.000000 -20.260554 -6.458511 7.579425
4759 3 0.000000 -20.260554 1.786397 -18.407175
4760 3 0.000000 -20.260554 1.786397 -5.413875
4761 3 0.000000 -20.260554 1.786397 7.579425
4762 3 0.000000 -20.260554 10.031305 -18.407175
4763 3 0.000000 -20.260554 10.031305 -5.413875
4764 3 0.000000 -20.260554 10.031305 7.579425
4765 3 0.000000 -15.500354 -14.703420 -18.407175
4766 3 0.000000 -15.500354 -14.703420 -5.413875
4767 3 0.000000 -15.500354 -14.703420 7.579425
4768 3 0.000000 -15.500354 -6.458511 -18.407175
4769 3 0.000000 -15.500354 -6.458511 -5.413875
4770 3 0.000000 -15.500354 -6.458511 7.579425
4771 3 0.000000 -15.500354 1.786397 -18.407175
4772 3 0.000000 -15.500354 1.786397 -5.413875
4773 3 0.000000 -15.500354 1.786397 7.579425
4774 3 0.000000 -15.500354 10.031305 -18.407175
4775 3 0.000000 -15.500354 10.031305 -5.413875
4776 3 0.000000 -15.500354 10.031305 7.579425
4777 3 0.000000 -10.740154 -14.703420 -18.407175
4778 3 0.000000 -10.740154 -14.703420 -5.413875
4779 3 0.000000 -10.740154 -14.703420 7.579425
4780 3 0.000000 -10.740154 -6.458511 -18.407175
4781 3 0.000000 -10.740154 -6.458511 -5.413875
4782 3 0.000000 -10.740154 -6.458511 7.579425
4783 3 0.000000 -10.740154 1.786397 -18.407175
4784 3 0.000000 -10.740154 1.786397 -5.413875
4785 3 0.000000 -10.740154 1.786397 7.579425
4786 3 0.000000 -10.740154 10.031305 -18.407175
4787 3 0.000000 -10.740154 10.031305 -5.413875
4788 3 0.000000 -10.740154 10.031305 7.579425
4789 3 0.000000 -5.979954 -14.703420 -18.407175
4790 3 0.000000 -5.979954 -14.703420 -5.413875
4791 3 0.000000 -5.979954 -14.703420 7.579425
4792 3 0.000000 -5.979954 -6.458511 -18.407175
4793 3 0.000000 -5.979954 -6.458511 -5.413875
4794 3 0.000000 -5.979954 -6.458511 7.579425
4795 3 0.000000 -5.979954 1.786397 -18.407175
4796 3 0.000000 -5.979954 1.786397 -5.413875
4797 3 0.000000 -5.979954 1.786397 7.579425
4798 3 0.000000 -5.979954 10.031305 -18.407175
4799 3 0.000000 -5.979954 10.031305 -5.413875
4800 3 0.000000 -5.979954 10.031305 7.579425
4801 3 0.000000 -1.219754 -14.703420 -18.407175
4802 3 0.000000 -1.219754 -14.703420 -5.413875
4803 3 0.000000 -1.219754 -14.703420 7.579425
4804 3 0.000000 -1.219754 -6.458511 -18.407175
4805 3 0.000000 -1.219754 -6.458511 -5.413875
4806 3 0.000000 -1.219754 -6.458511 7.579425
4807 3 0.000000 -1.219754 1.786397 -18.407175
4808 3 0.000000 -1.219754 1.786397 -5.413875
4809 3 0.000000 -1.219754 1.786397 7.579425
4810 3 0.000000 -1.219754 10.031305 -18.407175
4811 3 0.000000 -1.219754 10.031305 -5.413875
4812 3 0.000000 -1.219754 10.031305 7.579425
4813 3 0.000000 3.540446 -14.703420 -18.407175
4814 3 0.000000 3.540446 -14.703420 -5.413875
4815 3 0.000000 3.540446 -14.703420 7.579425
4816 3 0.000000 3.540446 -6.458511 -18.407175
4817 3 0.000000 3.540446 -6.458511 -5.413875
4818 3 0.000000 3.540446 -6.458511 7.579425
4819 3 0.000000 3.540446 1.786397 -18.407175
4820 3 0.000000 3.540446 1.786397 -5.413875
4821 3 0.000000 3.540446 1.786397 7.579425
4822 3 0.000000 3.540446 10.031305 -18.407175
4823 3 0.000000 3.540446 10.031305 -5.413875
4824 3 0.000000 3.540446 10.031305 7.579425
4825 3 0.000000 8.300646 -14.703420 -18.407175
4826 3 0.000000 8.300646 -14.703420 -5.413875
4827 3 0.000000 8.300646 -14.703420 7.579425
4828 3 0.000000 8.300646 -6.458511 -18.407175
4829 3 0.000000 8.300646 -6.458511 -5.413875
4830 3 0.000000 8.300646 -6.458511 7.579425
4831 3 0.000000 8.300646 1.786397 -18.407175
4832 3 0.000000 8.300646 1.786397 -5.413875
4833 3 0.000000 8.300646 1.786397 7.579425
4834 3 0.000000 8.300646 10.031305 -18.407175
4835 3 0.000000 8.300646 10.031305 -5.413875
4836 3 0.000000 8.300646 10.031305 7.579425
4837 3 0.000000 13.060846 -14.703420 -18.407175
4838 3 0.000000 13.060846 -14.703420 -5.413875
4839 3 0.000000 13.060846 -14.703420 7.579425
4840 3 0.000000 13.060846 -6.458511 -18.407175
4841 3 0.000000 13.060846 -6.458511 -5.413875
4842 3 0.000000 13.060846 -6.458511 7.579425
4843 3 0.000000 13.060846 1.786397 -18.407175
4844 3 0.000000 13.060846 1.786397 -5.413875
4845 3 0.000000 13.060846 1.786397 7.579425
4846 3 0.000000 13.060846 10.031305 -18.407175
4847 3 0.000000 13.060846 10.031305 -5.413875
4848 3 0.000000 13.060846 10.031305 7.579425
4849 3 0.000000 17.821046 -14.703420 -18.407175
4850 3 0.000000 17.821046 -14.703420 -5.413875
4851 3 0.000000 17.821046 -14.703420 7.579425
4852 3 0.000000 17.821046 -6.458511 -18.407175
4853 3 0.000000 17.821046 -6.458511 -5.413875
4854 3 0.000000 17.821046 -6.458511 7.579425
4855 3 0.000000 17.821046 1.786397 -18.407175
4856 3 0.000000 17.821046 1.786397 -5.413875
4857 3 0.000000 17.821046 1.786397 7.579425
4858 3 0.000000 17.821046 10.031305 -18.407175
4859 3 0.000000 17.821046 10.031305 -5.413875
4860 3 0.000000 17.821046 10.031305 7.579425
4861 3 0.000000 -17.880454 -10.580966 -18.407175
4862 3 0.000000 -17.880454 -10.580966 -5.413875
4863 3 0.000000 -17.880454 -10.580966 7.579425
4864 3 0.000000 -17.880454 -2.336057 -18.407175
4865 3 0.000000 -17.880454 -2.336057 -5.413875
4866 3 0.000000 -17.880454 -2.336057 7.579425
4867 3 0.000000 -17.880454 5.908851 -18.407175
4868 3 0.000000 -17.880454 5.908851 -5.413875
4869 3 0.000000 -17.880454 5.908851 7.579425
4870 3 0.000000 -17.880454 14.153759 -18.407175
4871 3 0.000000 -17.880454 14.153759 -5.413875
4872 3 0.000000 -17.880454 14.153759 7.579425
4873 3 0.000000 -13.120254 -10.580966 -18.407175
4874 3 0.000000 -13.120254 -10.580966 -5.413875
4875 3 0.000000 -13.120254 -10.580966 7.579425
4876 3 0.000000 -13.120254 -2.336057 -18.407175
4877 3 0.000000 -13.120254 -2.336057 -5.413875
4878 3 0.000000 -13.120254 -2.336057 7.579425
4879 3 0.000000 -13.120254 5.908851 -18.407175
4880 3 0.000000 -13.120254 5.908851 -5.413875
4881 3 0.000000 -13.120254 5.908851 7.579425
4882 3 0.000000 -13.120254 14.153759 -18.407175
4883 3 0.000000 -13.120254 14.153759 -5.413875
4884 3 0.000000 -13.120254 14.153759 7.579425
4885 3 0.000000 -8.360054 -10.580966 -18.407175
4886 3 0.000000 -8.360054 -10.580966 -5.413875
4887 3 0.000000 -8.360054 -10.580966 7.579425
4888 3 0.000000 -8.360054 -2.336057 -18.407175
4889 3 0.000000 -8.360054 -2.336057 -5.413875
4890 3 0.000000 -8.360054 -2.336057 7.579425
4891 3 0.000000 -8.360054 5.908851 -18.407175
4892 3 0.000000 -8.360054 5.908851 -5.413875
4893 3 0.000000 -8.360054 5.908851 7.579425
4894 3 0.000000 -8.360054 14.153759 -18.407175
4895 3 0.000000 -8.360054 14.153759 -5.413875
4896 3 0.000000 -8.360054 14.153759 7.579425
4897 3 0.000000 -3.599854 -10.580966 -18.407175
4898 3 0.000000 -3.599854 -10.580966 -5.413875
4899 3 0.000000 -3.599854 -10.580966 7.579425
4900 3 0.000000 -3.599854 -2.336057 -18.407175
4901 3 0.000000 -3.599854 -2.336057 -5.413875
4902 3 0.000000 -3.599854 -2.336057 7.579425
4903 3 0.000000 -3.599854 5.908851 -18.407175
4904 3 0.000000 -3.599854 5.908851 -5.413875
4905 3 0.000000 -3.599854 5.908851 7.579425
4906 3 0.000000 -3.599854 14.153759 -18.407175
4907 3 0.000000 -3.599854 14.153759 -5.413875
4908 3 0.000000 -3.599854 14.153759 7.579425
4909 3 0.000000 1.160346 -10.580966 -18.407175
4910 3 0.000000 1.160346 -10.580966 -5.413875
4911 3 0.000000 1.160346 -10.580966 7.579425
4912 3 0.000000 1.160346 -2.336057 -18.407175
4913 3 0.000000 1.160346 -2.336057 -5.413875
4914 3 0.000000 1.160346 -2.336057 7.579425
4915 3 0.000000 1.160346 5.908851 -18.407175
4916 3 0.000000 1.160346 5.908851 -5.413875
4917 3 0.000000 1.160346 5.908851 7.579425
4918 3 0.000000 1.160346 14.153759 -18.407175
4919 3 0.000000 1.160346 14.153759 -5.413875
4920 3 0.000000 1.160346 14.153759 7.579425
4921 3 0.000000 5.920546 -10.580966 -18.407175
4922 3 0.000000 5.920546 -10.580966 -5.413875
4923 3 0.000000 5.920546 -10.580966 7.579425
4924 3 0.000000 5.920546 -2.336057 -18.407175
4925 3 0.000000 5.920546 -2.336057 -5.413875
4926 3 0.000000 5.920546 -2.336057 7.579425
4927 3 0.000000 5.920546 5.908851 -18.407175
4928 3 0.000000 5.920546 5.908851 -5.413875
4929 3 0.000000 5.920546 5.908851 7.579425
4930 3 0.000000 5.920546 14.153759 -18.407175
4931 3 0.000000 5.920546 14.153759 -5.413875
4932 3 0.000000 5.920546 14.153759 7.579425
4933 3 0.000000 10.680746 -10.580966 -18.407175
4934 3 0.000000 10.680746 -10.580966 -5.413875
4935 3 0.000000 10.680746 -10.580966 7.579425
4936 3 0.000000 10.680746 -2.336057 -18.407175
4937 3 0.000000 10.680746 -2.336057 -5.413875
4938 3 0.000000 10.680746 -2.336057 7.579425
4939 3 0.000000 10.680746 5.908851 -18.407175
4940 3 0.000000 10.680746 5.908851 -5.413875
4941 3 0.000000 10.680746 5.908851 7.579425
4942 3 0.000000 10.680746 14.153759 -18.407175
4943 3 0.000000 10.680746 14.153759 -5.413875
4944 3 0.000000 10.680746 14.153759 7.579425
4945 3 0.000000 15.440946 -10.580966 -18.407175
4946 3 0.000000 15.440946 -10.580966 -5.413875
4947 3 0.000000 15.440946 -10.580966 7.579425
4948 3 0.000000 15.440946 -2.336057 -18.407175
4949 3 0.000000 15.440946 -2.336057 -5.413875
4950 3 0.000000 15.440946 -2.336057 7.579425
4951 3 0.000000 15.440946 5.908851 -18.407175
4952 3 0.000000 15.440946 5.908851 -5.413875
4953 3 0.000000 15.440946 5.908851 7.579425
4954 3 0.000000 15.440946 14.153759 -18.407175
4955 3 0.000000 15.440946 14.153759 -5.413875
4956 3 0.000000 15.440946 14.153759 7.579425
4957 3 0.000000 20.201146 -10.580966 -18.407175
4958 3 0.000000 20.201146 -10.580966 -5.413875
4959 3 0.000000 20.201146 -10.580966 7.579425
4960 3 0.000000 20.201146 -2.336057 -18.407175
4961 3 0.000000 20.201146 -2.336057 -5.413875
4962 3 0.000000 20.201146 -2.336057 7.579425
4963 3 0.000000 20.201146 5.908851 -18.407175
4964 3 0.000000 20.201146 5.908851 -5.413875
4965 3 0.000000 20.201146 5.908851 7.579425
4966 3 0.000000 20.201146 14.153759 -18.407175
4967 3 0.000000 20.201146 14.153759 -5.413875
4968 3 0.000000 20.201146 14.153759 7.579425
4969 3 0.000000 -20.260554 -11.955117 -9.744975
4970 3 0.000000 -20.260554 -11.955117 3.248325
4971 3 0.000000 -20.260554 -11.955117 16.241625
4972 3 0.000000 -20.260554 -3.710209 -9.744975
4973 3 0.000000 -20.260554 -3.710209 3.248325
4974 3 0.000000 -20.260554 -3.710209 16.241625
4975 3 0.000000 -20.260554 4.534700 -9.744975
4976 3 0.000000 -20.260554 4.534700 3.248325
4977 3 0.000000 -20.260554 4.534700 16.241625
4978 3 0.000000 -20.260554 12.779608 -9.744975
4979 3 0.000000 -20.260554 12.779608 3.248325
4980 3 0.000000 -20.260554 12.779608 16.241625
4981 3 0.000000 -15.500354 -11.955117 -9.744975
4982 3 0.000000 -15.500354 -11.955117 3.248325
4983 3 0.000000 -15.500354 -11.955117 16.241625
4984 3 0.000000 -15.500354 -3.710209 -9.744975
4985 3 0.000000 -15.500354 -3.710209 3.248325
4986 3 0.000000 -15.500354 -3.710209 16.241625
4987 3 0.000000 -15.500354 4.534700 -9.744975
4988 3 0.000000 -15.500354 4.534700 3.248325
4989 3 0.000000 -15.500354 4.534700 16.241625
4990 3 0.000000 -15.500354 12.779608 -9.744975
4991 3 0.000000 -15.500354 12.779608 3.248325
4992 3 0.000000 -15.500354 12.779608 16.241625
4993 3 0.000000 -10.740154 -11.955117 -9.744975
4994 3 0.000000 -10.740154 -11.955117 3.248325
4995 3 0.000000 -10.740154 -11.955117 16.241625
4996 3 0.000000 -10.740154 -3.710209 -9.744975
4997 3 0.000000 -10.740154 -3.710209 3.248325
4998 3 0.000000 -10.740154 -3.710209 16.241625
4999 3 0.000000 -10.740154 4.534700 -9.744975
5000 3 0.000000 -10.740154 4.534700 3.248325
5001 3 0.000000 -10.740154 4.534700 16.241625
5002 3 0.000000 -10.740154 12.779608 -9.744975
5003 3 0.000000 -10.740154 12.779608 3.248325
5004 3 0.000000 -10.740154 12.779608 16.241625
5005 3 0.000000 -5.979954 -11.955117 -9.744975
5006 3 0.000000 -5.979954 -11.955117 3.248325
5007 3 0.000000 -5.979954 -11.955117 16.241625
5008 3 0.000000 -5.979954 -3.710209 -9.744975
5009 3 0.000000 -5.979954 -3.710209 3.248325
5010 3 0.000000 -5.979954 -3.710209 16.241625
5011 3 0.000000 -5.979954 4.534700 -9.744975
5012 3 0.000000 -5.979954 4.534700 3.248325
5013 3 0.000000 -5.979954 4.534700 16.241625
5014 3 0.000000 -5.979954 12.779608 -9.744975
5015 3 0.000000 -5.979954 12.779608 3.248325
5016 3 0.000000 -5.979954 12.779608 16.241625
5017 3 0.000000 -1.219754 -11.955117 -9.744975
5018 3 0.000000 -1.219754 -11.955117 3.248325
5019 3 0.000000 -1.219754 -11.955117 16.241625
5020 3 0.000000 -1.219754 -3.710209 -9.744975
5021 3 0.000000 -1.219754 -3.710209 3.248325
5022 3 0.000000 -1.219754 -3.710209 16.241625
5023 3 0.000000 -1.219754 4.534700 -9.744975
5024 3 0.000000 -1.219754 4.534700 3.248325
5025 3 0.000000 -1.219754 4.534700 16.241625
5026 3 0.000000 -1.219754 12.779608 -9.744975
5027 3 0.000000 -1.219754 12.779608 3.248325
5028 3 0.000000 -1.219754 12.779608 16.241625
5029 3 0.000000 3.540446 -11.955117 -9.744975
5030 3 0.000000 3.540446 -11.955117 3.248325
5031 3 0.000000 3.540446 -11.955117 16.241625
5032 3 0.000000 3.540446 -3.710209 -9.744975
5033 3 0.000000 3.540446 -3.710209 3.248325
5034 3 0.000000 3.540446 -3.710209 16.241625
5035 3 0.000000 3.540446 4.534700 -9.744975
5036 3 0.000000 3.540446 4.534700 3.248325
5037 3 0.000000 3.540446 4.534700 16.241625
5038 3 0.000000 3.540446 12.779608 -9.744975
5039 3 0.000000 3.540446 12.779608 3.248325
5040 3 0.000000 3.540446 12.779608 16.241625
5041 3 0.000000 8.300646 -11.955117 -9.744975
5042 3 0.000000 8.300646 -11.955117 3.248325
5043 3 0.000000 8.300646 -11.955117 16.241625
5044 3 0.000000 8.300646 -3.710209 -9.744975
5045 3 0.000000 8.300646 -3.710209 3.248325
5046 3 0.000000 8.300646 -3.710209 16.241625
5047 3 0.000000 8.300646 4.534700 -9.744975
5048 3 0.000000 8.300646 4.534700 3.248325
5049 3 0.000000 8.300646 4.534700 16.241625
5050 3 0.000000 8.300646 12.779608 -9.744975
5051 3 0.000000 8.300646 12.779608 3.248325
5052 3 0.000000 8.300646 12.779608 16.241625
5053 3 0.000000 13.060846 -11.955117 -9.744975
5054 3 0.000000 13.060846 -11.955117 3.248325
5055 3 0.000000 13.060846 -11.955117 16.241625
5056 3 0.000000 13.060846 -3.710209 -9.744975
5057 3 0.000000 13.060846 -3.710209 3.248325
5058 3 0.000000 13.060846 -3.710209 16.241625
5059 3 0.000000 13.060846 4.534700 -9.744975
5060 3 0.000000 13.060846 4.534700 3.248325
5061 3 0.000000 13.060846 4.534700 16.241625
5062 3 0.000000 13.060846 12.779608 -9.744975
5063 3 0.000000 13.060846 12.779608 3.248325
5064 3 0.000000 13.060846 12.779608 16.241625
5065 3 0.000000 17.821046 -11.955117 -9.744975
5066 3 0.000000 17.821046 -11.955117 3.248325
5067 3 0.000000 17.821046 -11.955117 16.241625
5068 3 0.000000 17.821046 -3.710209 -9.744975
5069 3 0.000000 17.821046 -3.710209 3.248325
5070 3 0.000000 17.821046 -3.710209 16.241625
5071 3 0.000000 17.821046 4.534700 -9.744975
5072 3 0.000000 17.821046 4.534700 3.248325
5073 3 0.000000 17.821046 4.534700 16.241625
5074 3 0.000000 17.821046 12.779608 -9.744975
5075 3 0.000000 17.821046 12.779608 3.248325
5076 3 0.000000 17.821046 12.779608 16.241625
5077 3 0.000000 -20.260554 -9.206814 -14.076075
5078 3 0.000000 -20.260554 -9.206814 -1.082775
5079 3 0.000000 -20.260554 -9.206814 11.910525
5080 3 0.000000 -20.260554 -0.961906 -14.076075
5081 3 0.000000 -20.260554 -0.961906 -1.082775
5082 3 0.000000 -20.260554 -0.961906 11.910525
5083 3 0.000000 -20.260554 7.283002 -14.076075
5084 3 0.000000 -20.260554 7.283002 -1.082775
5085 3 0.000000 -20.260554 7.283002 11.910525
5086 3 0.000000 -20.260554 15.527911 -14.076075
5087 3 0.000000 -20.260554 15.527911 -1.082775
5088 3 0.000000 -20.260554 15.527911 11.910525
5089 3 0.000000 -15.500354 -9.206814 -14.076075
5090 3 0.000000 -15.500354 -9.206814 -1.082775
5091 3 0.000000 -15.500354 -9.206814 11.910525
5092 3 0.000000 -15.500354 -0.961906 -14.076075
5093 3 0.000000 -15.500354 -0.961906 -1.082775
5094 3 0.000000 -15.500354 -0.961906 11.910525
5095 3 0.000000 -15.500354 7.283002 -14.076075
5096 3 0.000000 -15.500354 7.283002 -1.082775
5097 3 0.000000 -15.500354 7.283002 11.910525
5098 3 0.000000 -15.500354 15.527911 -14.076075
5099 3 0.000000 -15.500354 15.527911 -1.082775
5100 3 0.000000 -15.500354 15.527911 11.910525
5101 3 0.000000 -10.740154 -9.206814 -14.076075
5102 3 0.000000 -10.740154 -9.206814 -1.082775
5103 3 0.000000 -10.740154 -9.206814 11.910525
5104 3 0.000000 -10.740154 -0.961906 -14.076075
5105 3 0.000000 -10.740154 -0.961906 -1.082775
5106 3 0.000000 -10.740154 -0.961906 11.910525
5107 3 0.000000 -10.740154 7.283002 -14.076075
5108 3 0.000000 -10.740154 7.283002 -1.082775
5109 3 0.000000 -10.740154 7.283002 11.910525
5110 3 0.000000 -10.740154 15.527911 -14.076075
5111 3 0.000000 -10.740154 15.527911 -1.082775
5112 3 0.000000 -10.740154 15.527911 11.910525
5113 3 0.000000 -5.979954 -9.206814 -14.076075
5114 3 0.000000 -5.979954 -9.206814 -1.082775
5115 3 0.000000 -5.979954 -9.206814 11.910525
5116 3 0.000000 -5.979954 -0.961906 -14.076075
5117 3 0.000000 -5.979954 -0.961906 -1.082775
5118 3 0.000000 -5.979954 -0.961906 11.910525
5119 3 0.000000 -5.979954 7.283002 -14.076075
5120 3 0.000000 -5.979954 7.283002 -1.082775
5121 3 0.000000 -5.979954 7.283002 11.910525
5122 3 0.000000 -5.979954 15.527911 -14.076075
5123 3 0.000000 -5.979954 15.527911 -1.082775
5124 3 0.000000 -5.979954 15.527911 11.910525
5125 3 0.000000 -1.219754 -9.206814 -14.076075
5126 3 0.000000 -1.219754 -9.206814 -1.082775
5127 3 0.000000 -1.219754 -9.206814 11.910525
5128 3 0.000000 -1.219754 -0.961906 -14.076075
5129 3 0.000000 -1.219754 -0.961906 -1.082775
5130 3 0.000000 -1.219754 -0.961906 11.910525
5131 3 0.000000 -1.219754 7.283002 -14.076075
5132 3 0.000000 -1.219754 7.283002 -1.082775
5133 3 0.000000 -1.219754 7.283002 11.910525
5134 3 0.000000 -1.219754 15.527911 -14.076075
5135 3 0.000000 -1.219754 15.527911 -1.082775
5136 3 0.000000 -1.219754 15.527911 11.910525
5137 3 0.000000 3.540446 -9.206814 -14.076075
5138 3 0.000000 3.540446 -9.206814 -1.082775
5139 3 0.000000 3.540446 -9.206814 11.910525
5140 3 0.000000 3.540446 -0.961906 -14.076075
5141 3 0.000000 3.540446 -0.961906 -1.082775
5142 3 0.000000 3.540446 -0.961906 11.910525
5143 3 0.000000 3.540446 7.283002 -14.076075
5144 3 0.000000 3.540446 7.283002 -1.082775
5145 3 0.000000 3.540446 7.283002 11.910525
5146 3 0.000000 3.540446 15.527911 -14.076075
5147 3 0.000000 3.540446 15.527911 -1.082775
5148 3 0.000000 3.540446 15.527911 11.910525
5149 3 0.000000 8.300646 -9.206814 -14.076075
5150 3 0.000000 8.300646 -9.206814 -1.082775
5151 3 0.000000 8.300646 -9.206814 11.910525
5152 3 0.000000 8.300646 -0.961906 -14.076075
5153 3 0.000000 8.300646 -0.961906 -1.082775
5154 3 0.000000 8.300646 -0.961906 11.910525
5155 3 0.000000 8.300646 7.283002 -14.076075
5156 3 0.000000 8.300646 7.283002 -1.082775
5157 3 0.000000 8.300646 7.283002 11.910525
5158 3 0.000000 8.300646 15.527911 -14.076075
5159 3 0.000000 8.300646 15.527911 -1.082775
5160 3 0.000000 8.300646 15.527911 11.910525
5161 3 0.000000 13.060846 -9.206814 -14.076075
5162 3 0.000000 13.060846 -9.206814 -1.082775
5163 3 0.000000 13.060846 -9.206814 11.910525
5164 3 0.000000 13.060846 -0.961906 -14.076075
5165 3 0.000000 13.060846 -0.961906 -1.082775
5166 3 0.000000 13.060846 -0.961906 11.910525
5167 3 0.000000 13.060846 7.283002 -14.076075
5168 3 0.000000 13.060846 7.283002 -1.082775
5169 3 0.000000 13.060846 7.283002 11.910525
5170 3 0.000000 13.060846 15.527911 -14.076075
5171 3 0.000000 13.060846 15.527911 -1.082775
5172 3 0.000000 13.060846 15.527911 11.910525
5173 3 0.000000 17.821046 -9.206814 -14.076075
5174 3 0.000000 17.821046 -9.206814 -1.082775
5175 3 0.000000 17.821046 -9.206814 11.910525
5176 3 0.000000 17.821046 -0.961906 -14.076075
5177 3 0.000000 17.821046 -0.961906 -1.082775
5178 3 0.000000 17.821046 -0.961906 11.910525
5179 3 0.000000 17.821046 7.283002 -14.076075
5180 3 0.000000 17.821046 7.283002 -1.082775
5181 3 0.000000 17.821046 7.283002 11.910525
5182 3 0.000000 17.821046 15.527911 -14.076075
5183 3 0.000000 17.821046 15.527911 -1.082775
5184 3 0.000000 17.821046 15.527911 11.910525
5185 3 0.000000 -17.151572 -14.591729 -7.579425
5186 3 0.000000 -17.151572 -14.591729 5.413875
5187 3 0.000000 -17.151572 -14.591729 18.407175
5188 3 0.000000 -17.151572 -6.346820 -7.579425
5189 3 0.000000 -17.151572 -6.346820 5.413875
5190 3 0.000000 -17.151572 -6.346820 18.407175
5191 3 0.000000 -17.151572 1.898088 -7.579425
5192 3 0.000000 -17.151572 1.898088 5.413875
5193 3 0.000000 -17.151572 1.898088 18.407175
5194 3 0.000000 -17.151572 10.142996 -7.579425
5195 3 0.000000 -17.151572 10.142996 5.413875
5196 3 0.000000 -17.151572 10.142996 18.407175
5197 3 0.000000 -12.391372 -14.591729 -7.579425
5198 3 0.000000 -12.391372 -14.591729 5.413875
5199 3 0.000000 -12.391372 -14.591729 18.407175
5200 3 0.000000 -12.391372 -6.346820 -7.579425
5201 3 0.000000 -12.391372 -6.346820 5.413875
5202 3 0.000000 -12.391372 -6.346820 18.407175
5203 3 0.000000 -12.391372 1.898088 -7.579425
5204 3 0.000000 -12.391372 1.898088 5.413875
5205 3 0.000000 -12.391372 1.898088 18.407175
5206 3 0.000000 -12.391372 10.142996 -7.579425
5207 3 0.000000 -12.391372 10.142996 5.413875
5208 3 0.000000 -12.391372 10.142996 18.407175
5209 3 0.000000 -7.631172 -14.591729 -7.579425
5210 3 0.000000 -7.631172 -14.591729 5.413875
5211 3 0.000000 -7.631172 -14.591729 18.407175
5212 3 0.000000 -7.631172 -6.346820 -7.579425
5213 3 0.000000 -7.631172 -6.346820 5.413875
5214 3 0.000000 -7.631172 -6.346820 18.407175
5215 3 0.000000 -7.631172 1.898088 -7.579425
5216 3 0.000000 -7.631172 1.898088 5.413875
5217 3 0.000000 -7.631172 1.898088 18.407175
5218 3 0.000000 -7.631172 10.142996 -7.579425
5219 3 0.000000 -7.631172 10.142996 5.413875
5220 3 0.000000 -7.631172 10.142996 18.407175
5221 3 0.000000 -2.870972 -14.591729 -7.579425
5222 3 0.000000 -2.870972 -14.591729 5.413875
5223 3 0.000000 -2.870972 -14.591729 18.407175
5224 3 0.000000 -2.870972 -6.346820 -7.579425
5225 3 0.000000 -2.870972 -6.346820 5.413875
5226 3 0.000000 -2.870972 -6.346820 18.407175
5227 3 0.000000 -2.870972 1.898088 -7.579425
5228 3 0.000000 -2.870972 1.898088 5.413875
5229 3 0.000000 -2.870972 1.898088 18.407175
5230 3 0.000000 -2.870972 10.142996 -7.579425
5231 3 0.000000 -2.870972 10.142996 5.413875
5232 3 0.000000 -2.870972 10.142996 18.407175
5233 3 0.000000 1.889228 -14.591729 -7.579425
5234 3 0.000000 1.889228 -14.591729 5.413875
5235 3 0.000000 1.889228 -14.591729 18.407175
5236 3 0.000000 1.889228 -6.346820 -7.579425
5237 3 0.000000 1.889228 -6.346820 5.413875
5238 3 0.000000 1.889228 -6.346820 18.407175
5239 3 0.000000 1.889228 1.898088 -7.579425
5240 3 0.000000 1.889228 1.898088 5.413875
5241 3 0.000000 1.889228 1.898088 18.407175
5242 3 0.000000 1.889228 10.142996 -7.579425
5243 3 0.000000 1.889228 10.142996 5.413875
5244 3 0.000000 1.889228 10.142996 18.407175
5245 3 0.000000 6.649428 -14.591729 -7.579425
5246 3 0.000000 6.649428 -14.591729 5.413875
5247 3 0.000000 6.649428 -14.591729 18.407175
5248 3 0.000000 6.649428 -6.346820 -7.579425
5249 3 0.000000 6.649428 -6.346820 5.413875
5250 3 0.000000 6.649428 -6.346820 18.407175
5251 3 0.000000 6.649428 1.898088 -7.579425
5252 3 0.000000 6.649428 1.898088 5.413875
5253 3 0.000000 6.649428 1.898088 18.407175
5254 3 0.000000 6.649428 10.142996 -7.579425
5255 3 0.000000 6.649428 10.142996 5.413875
5256 3 0.000000 6.649428 10.142996 18.407175
5257 3 0.000000 11.409628 -14.591729 -7.579425
5258 3 0.000000 11.409628 -14.591729 5.413875
5259 3 0.000000 11.409628 -14.591729 18.407175
5260 3 0.000000 11.409628 -6.346820 -7.579425
5261 3 0.000000 11.409628 -6.346820 5.413875
5262 3 0.000000 11.409628 -6.346820 18.407175
5263 3 0.000000 11.409628 1.898088 -7.579425
5264 3 0.000000 11.409628 1.898088 5.413875
5265 3 0.000000 11.409628 1.898088 18.407175
5266 3 0.000000 11.409628 10.142996 -7.579425
5267 3 0.000000 11.409628 10.142996 5.413875
5268 3 0.000000 11.409628 10.142996 18.407175
5269 3 0.000000 16.169828 -14.591729 -7.579425
5270 3 0.000000 16.169828 -14.591729 5.413875
5271 3 0.000000 16.169828 -14.591729 18.407175
5272 3 0.000000 16.169828 -6.346820 -7.579425
5273 3 0.000000 16.169828 -6.346820 5.413875
5274 3 0.000000 16.169828 -6.346820 18.407175
5275 3 0.000000 16.169828 1.898088 -7.579425
5276 3 0.000000 16.169828 1.898088 5.413875
5277 3 0.000000 16.169828 1.898088 18.407175
5278 3 0.000000 16.169828 10.142996 -7.579425
5279 3 0.000000 16.169828 10.142996 5.413875
5280 3 0.000000 16.169828 10.142996 18.407175
5281 3 0.000000 20.930028 -14.591729 -7.579425
5282 3 0.000000 20.930028 -14.591729 5.413875
5283 3 0.000000 20.930028 -14.591729 18.407175
5284 3 0.000000 20.930028 -6.346820 -7.579425
5285 3 0.000000 20.930028 -6.346820 5.413875
5286 3 0.000000 20.930028 -6.346820 18.407175
5287 3 0.000000 20.930028 1.898088 -7.579425
5288 3 0.000000 20.930028 1.898088 5.413875
5289 3 0.000000 20.930028 1.898088 18.407175
5290 3 0.000000 20.930028 10.142996 -7.579425
5291 3 0.000000 20.930028 10.142996 5.413875
5292 3 0.000000 20.930028 10.142996 18.407175
5293 3 0.000000 -17.151572 -11.843426 -11.910525
5294 3 0.000000 -17.151572 -11.843426 1.082775
5295 3 0.000000 -17.151572 -11.843426 14.076075
5296 3 0.000000 -17.151572 -3.598518 -11.910525
5297 3 0.000000 -17.151572 -3.598518 1.082775
5298 3 0.000000 -17.151572 -3.598518 14.076075
5299 3 0.000000 -17.151572 4.646391 -11.910525
5300 3 0.000000 -17.151572 4.646391 1.082775
5301 3 0.000000 -17.151572 4.646391 14.076075
5302 3 0.000000 -17.151572 12.891299 -11.910525
5303 3 0.000000 -17.151572 12.891299 1.082775
5304 3 0.000000 -17.151572 12.891299 14.076075
5305 3 0.000000 -12.391372 -11.843426 -11.910525
5306 3 0.000000 -12.391372 -11.843426 1.082775
5307 3 0.000000 -12.391372 -11.843426 14.076075
5308 3 0.000000 -12.391372 -3.598518 -11.910525
5309 3 0.000000 -12.391372 -3.598518 1.082775
5310 3 0.000000 -12.391372 -3.598518 14.076075
5311 3 0.000000 -12.391372 4.646391 -11.910525
5312 3 0.000000 -12.391372 4.646391 1.082775
5313 3 0.000000 -12.391372 4.646391 14.076075
5314 3 0.000000 -12.391372 12.891299 -11.910525
5315 3 0.000000 -12.391372 12.891299 1.082775
5316 3 0.000000 -12.391372 12.891299 14.076075
5317 3 0.000000 -7.631172 -11.843426 -11.910525
5318 3 0.000000 -7.631172 -11.843426 1.082775
5319 3 0.000000 -7.631172 -11.843426 14.076075
5320 3 0.000000 -7.631172 -3.598518 -11.910525
5321 3 0.000000 -7.631172 -3.598518 1.082775
5322 3 0.000000 -7.631172 -3.598518 14.076075
5323 3 0.000000 -7.631172 4.646391 -11.910525
5324 3 0.000000 -7.631172 4.646391 1.082775
5325 3 0.000000 -7.631172 4.646391 14.076075
5326 3 0.000000 -7.631172 12.891299 -11.910525
5327 3 0.000000 -7.631172 12.891299 1.082775
5328 3 0.000000 -7.631172 12.891299 14.076075
5329 3 0.000000 -2.870972 -11.843426 -11.910525
5330 3 0.000000 -2.870972 -11.843426 1.082775
5331 3 0.000000 -2.870972 -11.843426 14.076075
5332 3 0.000000 -2.870972 -3.598518 -11.910525
5333 3 0.000000 -2.870972 -3.598518 1.082775
5334 3 0.000000 -2.870972 -3.598518 14.076075
5335 3 0.000000 -2.870972 4.646391 -11.910525
5336 3 0.000000 -2.870972 4.646391 1.082775
5337 3 0.000000 -2.870972 4.646391 14.076075
5338 3 0.000000 -2.870972 12.891299 -11.910525
5339 3 0.000000 -2.870972 12.891299 1.082775
5340 3 0.000000 -2.870972 12.891299 14.076075
5341 3 0.000000 1.889228 -11.843426 -11.910525
5342 3 0.000000 1.889228 -11.843426 1.082775
5343 3 0.000000 1.889228 -11.843426 14.076075
5344 3 0.000000 1.889228 -3.598518 -11.910525
5345 3 0.000000 1.889228 -3.598518 1.082775
5346 3 0.000000 1.889228 -3.598518 14.076075
5347 3 0.000000 1.889228 4.646391 -11.910525
5348 3 0.000000 1.889228 4.646391 1.082775
5349 3 0.000000 1.889228 4.646391 14.076075
5350 3 0.000000 1.889228 12.891299 -11.910525
5351 3 0.000000 1.889228 12.891299 1.082775
5352 3 0.000000 1.889228 12.891299 14.076075
5353 3 0.000000 6.649428 -11.843426 -11.910525
5354 3 0.000000 6.649428 -11.843426 1.082775
5355 3 0.000000 6.649428 -11.843426 14.076075
5356 3 0.000000 6.649428 -3.598518 -11.910525
5357 3 0.000000 6.649428 -3.598518 1.082775
5358 3 0.000000 6.649428 -3.598518 14.076075
5359 3 0.000000 6.649428 4.646391 -11.910525
5360 3 0.000000 6.649428 4.646391 1.082775
5361 3 0.000000 6.649428 4.646391 14.076075
5362 3 0.000000 6.649428 12.891299 -11.910525
5363 3 0.000000 6.649428 12.891299 1.082775
5364 3 0.000000 6.649428 12.891299 14.076075
5365 3 0.000000 11.409628 -11.843426 -11.910525
5366 3 0.000000 11.409628 -11.843426 1.082775
5367 3 0.000000 11.409628 -11.843426 14.076075
5368 3 0.000000 11.409628 -3.598518 -11.910525
5369 3 0.000000 11.409628 -3.598518 1.082775
5370 3 0.000000 11.409628 -3.598518 14.076075
5371 3 0.000000 11.409628 4.646391 -11.910525
5372 3 0.000000 11.409628 4.646391 1.082775
5373 3 0.000000 11.409628 4.646391 14.076075
5374 3 0.000000 11.409628 12.891299 -11.910525
5375 3 0.000000 11.409628 12.891299 1.082775
5376 3 0.000000 11.409628 12.891299 14.076075
5377 3 0.000000 16.169828 -11.843426 -11.910525
5378 3 0.000000 16.169828 -11.843426 1.082775
5379 3 0.000000 16.169828 -11.843426 14.076075
5380 3 0.000000 16.169828 -3.598518 -11.910525
5381 3 0.000000 16.169828 -3.598518 1.082775
5382 3 0.000000 16.169828 -3.598518 14.076075
5383 3 0.000000 16.169828 4.646391 -11.910525
5384 3 0.000000 16.169828 4.646391 1.082775
5385 3 0.000000 16.169828 4.646391 14.076075
5386 3 0.000000 16.169828 12.891299 -11.910525
5387 3 0.000000 16.169828 12.891299 1.082775
5388 3 0.000000 16.169828 12.891299 14.076075
5389 3 0.000000 20.930028 -11.843426 -11.910525
5390 3 0.000000 20.930028 -11.843426 1.082775
5391 3 0.000000 20.930028 -11.843426 14.076075
5392 3 0.000000 20.930028 -3.598518 -11.910525
5393 3 0.000000 20.930028 -3.598518 1.082775
5394 3 0.000000 20.930028 -3.598518 14.076075
5395 3 0.000000 20.930028 4.646391 -11.910525
5396 3 0.000000 20.930028 4.646391 1.082775
5397 3 0.000000 20.930028 4.646391 14.076075
5398 3 0.000000 20.930028 12.891299 -11.910525
5399 3 0.000000 20.930028 12.891299 1.082775
5400 3 0.000000 20.930028 12.891299 14.076075
5401 3 0.000000 -19.531672 -13.217577 -16.241625
5402 3 0.000000 -19.531672 -13.217577 -3.248325
5403 3 0.000000 -19.531672 -13.217577 9.744975
5404 3 0.000000 -19.531672 -4.972669 -16.241625
5405 3 0.000000 -19.531672 -4.972669 -3.248325
5406 3 0.000000 -19.531672 -4.972669 9.744975
5407 3 0.000000 -19.531672 3.272239 -16.241625
5408 3 0.000000 -19.531672 3.272239 -3.248325
5409 3 0.000000 -19.531672 3.272239 9.744975
5410 3 0.000000 -19.531672 11.517147 -16.241625
5411 3 0.000000 -19.531672 11.517147 -3.248325
5412 3 0.000000 -19.531672 11.517147 9.744975
5413 3 0.000000 -14.771472 -13.217577 -16.241625
5414 3 0.000000 -14.771472 -13.217577 -3.248325
5415 3 0.000000 -14.771472 -13.217577 9.744975
5416 3 0.000000 -14.771472 -4.972669 -16.241625
5417 3 0.000000 -14.771472 -4.972669 -3.248325
5418 3 0.000000 -14.771472 -4.972669 9.744975
5419 3 0.000000 -14.771472 3.272239 -16.241625
5420 3 0.000000 -14.771472 3.272239 -3.248325
5421 3 0.000000 -14.771472 3.272239 9.744975
5422 3 0.000000 -14.771472 11.517147 -16.241625
5423 3 0.000000 -14.771472 11.517147 -3.248325
5424 3 0.000000 -14.771472 11.517147 9.744975
5425 3 0.000000 -10.011272 -13.217577 -16.241625
5426 3 0.000000 -10.011272 -13.217577 -3.248325
5427 3 0.000000 -10.011272 -13.217577 9.744975
5428 3 0.000000 -10.011272 -4.972669 -16.241625
5429 3 0.000000 -10.011272 -4.972669 -3.248325
5430 3 0.000000 -10.011272 -4.972669 9.744975
5431 3 0.000000 -10.011272 3.272239 -16.241625
5432 3 0.000000 -10.011272 3.272239 -3.248325
5433 3 0.000000 -10.011272 3.272239 9.744975
5434 3 0.000000 -10.011272 11.517147 -16.241625
5435 3 0.000000 -10.011272 11.517147 -3.248325
5436 3 0.000000 -10.011272 11.517147 9.744975
5437 3 0.000000 -5.251072 -13.217577 -16.241625
5438 3 0.000000 -5.251072 -13.217577 -3.248325
5439 3 0.000000 -5.251072 -13.217577 9.744975
5440 3 0.000000 -5.251072 -4.972669 -16.241625
5441 3 0.000000 -5.251072 -4.972669 -3.248325
5442 3 0.000000 -5.251072 -4.972669 9.744975
5443 3 0.000000 -5.251072 3.272239 -16.241625
5444 3 0.000000 -5.251072 3.272239 -3.248325
5445 3 0.000000 -5.251072 3.272239 9.744975
5446 3 0.000000 -5.251072 11.517147 -16.241625
5447 3 0.000000 -5.251072 11.517147 -3.248325
5448 3 0.000000 -5.251072 11.517147 9.744975
5449 3 0.000000 -0.490872 -13.217577 -16.241625
5450 3 0.000000 -0.490872 -13.217577 -3.248325
5451 3 0.000000 -0.490872 -13.217577 9.744975
5452 3 0.000000 -0.490872 -4.972669 -16.241625
5453 3 0.000000 -0.490872 -4.972669 -3.248325
5454 3 0.000000 -0.490872 -4.972669 9.744975
5455 3 0.000000 -0.490872 3.272239 -16.241625
5456 3 0.000000 -0.490872 3.272239 -3.248325
5457 3 0.000000 -0.490872 3.272239 9.744975
5458 3 0.000000 -0.490872 11.517147 -16.241625
5459 3 0.000000 -0.490872 11.517147 -3.248325
5460 3 0.000000 -0.490872 11.517147 9.744975
5461 3 0.000000 4.269328 -13.217577 -16.241625
5462 3 0.000000 4.269328 -13.217577 -3.248325
5463 3 0.000000 4.269328 -13.217577 9.744975
5464 3 0.000000 4.269328 -4.972669 -16.241625
5465 3 0.000000 4.269328 -4.972669 -3.248325
5466 3 0.000000 4.269328 -4.972669 9.744975
5467 3 0.000000 4.269328 3.272239 -16.241625
5468 3 0.000000 4.269328 3.272239 -3.248325
5469 3 0.000000 4.269328 3.272239 9.744975
5470 3 0.000000 4.269328 11.517147 -16.241625
5471 3 0.000000 4.269328 11.517147 -3.248325
5472 3 0.000000 4.269328 11.517147 9.744975
5473 3 0.000000 9.029528 -13.217577 -16.241625
5474 3 0.000000 9.029528 -13.217577 -3.248325
5475 3 0.000000 9.029528 -13.217577 9.744975
5476 3 0.000000 9.029528 -4.972669 -16.241625
5477 3 0.000000 9.029528 -4.972669 -3.248325
5478 3 0.000000 9.029528 -4.972669 9.744975
5479 3 0.000000 9.029528 3.272239 -16.241625
5480 3 0.000000 9.029528 3.272239 -3.248325
5481 3 0.000000 9.029528 3.272239 9.744975
5482 3 0.000000 9.029528 11.517147 -16.241625
5483 3 0.000000 9.029528 11.517147 -3.248325
5484 3 0.000000 9.029528 11.517147 9.744975
5485 3 0.000000 13.789728 -13.217577 -16.241625
5486 3 0.000000 13.789728 -13.217577 -3.248325
5487 3 0.000000 13.789728 -13.217577 9.744975
5488 3 0.000000 13.789728 -4.972669 -16.241625
5489 3 0.000000 13.789728 -4.972669 -3.248325
5490 3 0.000000 13.789728 -4.972669 9.744975
5491 3 0.000000 13.789728 3.272239 -16.241625
5492 3 0.000000 13.789728 3.272239 -3.248325
5493 3 0.000000 13.789728 3.272239 9.744975
5494 3 0.000000 13.789728 11.517147 -16.241625
5495 3 0.000000 13.789728 11.517147 -3.248325
5496 3 0.000000 13.789728 11.517147 9.744975
5497 3 0.000000 18.549928 -13.217577 -16.241625
5498 3 0.000000 18.549928 -13.217577 -3.248325
5499 3 0.000000 18.549928 -13.217577 9.744975
5500 3 0.000000 18.549928 -4.972669 -16.241625
5501 3 0.000000 18.549928 -4.972669 -3.248325
5502 3 0.000000 18.549928 -4.972669 9.744975
5503 3 0.000000 18.549928 3.272239 -16.241625
5504 3 0.000000 18.549928 3.272239 -3.248325
5505 3 0.000000 18.549928 3.272239 9.744975
5506 3 0.000000 18.549928 11.517147 -16.241625
5507 3 0.000000 18.549928 11.517147 -3.248325
5508 3 0.000000 18.549928 11.517147 9.744975
5509 3 0.000000 -17.151572 -9.095123 -16.241625
5510 3 0.000000 -17.151572 -9.095123 -3.248325
5511 3 0.000000 -17.151572 -9.095123 9.744975
5512 3 0.000000 -17.151572 -0.850215 -16.241625
5513 3 0.000000 -17.151572 -0.850215 -3.248325
5514 3 0.000000 -17.151572 -0.850215 9.744975
5515 3 0.000000 -17.151572 7.394693 -16.241625
5516 3 0.000000 -17.151572 7.394693 -3.248325
5517 3 0.000000 -17.151572 7.394693 9.744975
5518 3 0.000000 -17.151572 15.639602 -16.241625
5519 3 0.000000 -17.151572 15.639602 -3.248325
5520 3 0.000000 -17.151572 15.639602 9.744975
5521 3 0.000000 -12.391372 -9.095123 -16.241625
5522 3 0.000000 -12.391372 -9.095123 -3.248325
5523 3 0.000000 -12.391372 -9.095123 9.744975
5524 3 0.000000 -12.391372 -0.850215 -16.241625
5525 3 0.000000 -12.391372 -0.850215 -3.248325
5526 3 0.000000 -12.391372 -0.850215 9.744975
5527 3 0.000000 -12.391372 7.394693 -16.241625
5528 3 0.000000 -12.391372 7.394693 -3.248325
5529 3 0.000000 -12.391372 7.394693 9.744975
5530 3 0.000000 -12.391372 15.639602 -16.241625
5531 3 0.000000 -12.391372 15.639602 -3.248325
5532 3 0.000000 -12.391372 15.639602 9.744975
5533 3 0.000000 -7.631172 -9.095123 -16.241625
5534 3 0.000000 -7.631172 -9.095123 -3.248325
5535 3 0.000000 -7.631172 -9.095123 9.744975
5536 3 0.000000 -7.631172 -0.850215 -16.241625
5537 3 0.000000 -7.631172 -0.850215 -3.248325
5538 3 0.000000 -7.631172 -0.850215 9.744975
5539 3 0.000000 -7.631172 7.394693 -16.241625
5540 3 0.000000 -7.631172 7.394693 -3.248325
5541 3 0.000000 -7.631172 7.394693 9.744975
5542 3 0.000000 -7.631172 15.639602 -16.241625
5543 3 0.000000 -7.631172 15.639602 -3.248325
5544 3 0.000000 -7.631172 15.639602 9.744975
5545 3 0.000000 -2.870972 -9.095123 -16.241625
5546 3 0.000000 -2.870972 -9.095123 -3.248325
5547 3 0.000000 -2.870972 -9.095123 9.744975
5548 3 0.000000 -2.870972 -0.850215 -16.241625
5549 3 0.000000 -2.870972 -0.850215 -3.248325
5550 3 0.000000 -2.870972 -0.850215 9.744975
5551 3 0.000000 -2.870972 7.394693 -16.241625
5552 3 0.000000 -2.870972 7.394693 -3.248325
5553 3 0.000000 -2.870972 7.394693 9.744975
5554 3 0.000000 -2.870972 15.639602 -16.241625
5555 3 0.000000 -2.870972 15.639602 -3.248325
5556 3 0.000000 -2.870972 15.639602 9.744975
5557 3 0.000000 1.889228 -9.095123 -16.241625
5558 3 0.000000 1.889228 -9.095123 -3.248325
5559 3 0.000000 1.889228 -9.095123 9.744975
5560 3 0.000000 1.889228 -0.850215 -16.241625
5561 3 0.000000 1.889228 -0.850215 -3.248325
5562 3 0.000000 1.889228 -0.850215 9.744975
5563 3 0.000000 1.889228 7.394693 -16.241625
5564 3 0.000000 1.889228 7.394693 -3.248325
5565 3 0.000000 1.889228 7.394693 9.744975
5566 3 0.000000 1.889228 15.639602 -16.241625
5567 3 0.000000 1.889228 15.639602 -3.248325
5568 3 0.000000 1.889228 15.639602 9.744975
5569 3 0.000000 6.649428 -9.095123 -16.241625
5570 3 0.000000 6.649428 -9.095123 -3.248325
5571 3 0.000000 6.649428 -9.095123 9.744975
5572 3 0.000000 6.649428 -0.850215 -16.241625
5573 3 0.000000 6.649428 -0.850215 -3.248325
5574 3 0.000000 6.649428 -0.850215 9.744975
5575 3 0.000000 6.649428 7.394693 -16.241625
5576 3 0.000000 6.649428 7.394693 -3.248325
5577 3 0.000000 6.649428 7.394693 9.744975
5578 3 0.000000 6.649428 15.639602 -16.241625
5579 3 0.000000 6.649428 15.639602 -3.248325
5580 3 0.000000 6.649428 15.639602 9.744975
5581 3 0.000000 11.409628 -9.095123 -16.241625
5582 3 0.000000 11.409628 -9.095123 -3.248325
5583 3 0.000000 11.409628 -9.095123 9.744975
5584 3 0.000000 11.409628 -0.850215 -16.241625
5585 3 0.000000 11.409628 -0.850215 -3.248325
5586 3 0.000000 11.409628 -0.850215 9.744975
5587 3 0.000000 11.409628 7.394693 -16.241625
5588 3 0.000000 11.409628 7.394693 -3.248325
5589 3 0.000000 11.409628 7.394693 9.744975
5590 3 0.000000 11.409628 15.639602 -16.241625
5591 3 0.000000 11.409628 15.639602 -3.248325
5592 3 0.000000 11.409628 15.639602 9.744975
5593 3 0.000000 16.169828 -9.095123 -16.241625
5594 3 0.000000 16.169828 -9.095123 -3.248325
5595 3 0.000000 16.169828 -9.095123 9.744975
5596 3 0.000000 16.169828 -0.850215 -16.241625
5597 3 0.000000 16.169828 -0.850215 -3.248325
5598 3 0.000000 16.169828 -0.850215 9.744975
5599 3 0.000000 16.169828 7.394693 -16.241625
5600 3 0.000000 16.169828 7.394693 -3.248325
5601 3 0.000000 16.169828 7.394693 9.744975
5602 3 0.000000 16.169828 15.639602 -16.241625
5603 3 0.000000 16.169828 15.639602 -3.248325
5604 3 0.000000 16.169828 15.639602 9.744975
5605 3 0.000000 20.930028 -9.095123 -16.241625
5606 3 0.000000 20.930028 -9.095123 -3.248325
5607 3 0.000000 20.930028 -9.095123 9.744975
5608 3 0.000000 20.930028 -0.850215 -16.241625
5609 3 0.000000 20.930028 -0.850215 -3.248325
5610 3 0.000000 20.930028 -0.850215 9.744975
5611 3 0.000000 20.930028 7.394693 -16.241625
5612 3 0.000000 20.930028 7.394693 -3.248325
5613 3 0.000000 20.930028 7.394693 9.744975
5614 3 0.000000 20.930028 15.639602 -16.241625
5615 3 0.000000 20.930028 15.639602 -3.248325
5616 3 0.000000 20.930028 15.639602 9.744975
5617 3 0.000000 -19.531672 -10.469275 -7.579425
5618 3 0.000000 -19.531672 -10.469275 5.413875
5619 3 0.000000 -19.531672 -10.469275 18.407175
5620 3 0.000000 -19.531672 -2.224366 -7.579425
5621 3 0.000000 -19.531672 -2.224366 5.413875
5622 3 0.000000 -19.531672 -2.224366 18.407175
5623 3 0.000000 -19.531672 6.020542 -7.579425
5624 3 0.000000 -19.531672 6.020542 5.413875
5625 3 0.000000 -19.531672 6.020542 18.407175
5626 3 0.000000 -19.531672 14.265450 -7.579425
5627 3 0.000000 -19.531672 14.265450 5.413875
5628 3 0.000000 -19.531672 14.265450 18.407175
5629 3 0.000000 -14.771472 -10.469275 -7.579425
5630 3 0.000000 -14.771472 -10.469275 5.413875
5631 3 0.000000 -14.771472 -10.469275 18.407175
5632 3 0.000000 -14.771472 -2.224366 -7.579425
5633 3 0.000000 -14.771472 -2.224366 5.413875
5634 3 0.000000 -14.771472 -2.224366 18.407175
5635 3 0.000000 -14.771472 6.020542 -7.579425
5636 3 0.000000 -14.771472 6.020542 5.413875
5637 3 0.000000 -14.771472 6.020542 18.407175
5638 3 0.000000 -14.771472 14.265450 -7.579425
5639 3 0.000000 -14.771472 14.265450 5.413875
5640 3 0.000000 -14.771472 14.265450 18.407175
5641 3 0.000000 -10.011272 -10.469275 -7.579425
5642 3 0.000000 -10.011272 -10.469275 5.413875
5643 3 0.000000 -10.011272 -10.469275 18.407175
5644 3 0.000000 -10.011272 -2.224366 -7.579425
5645 3 0.000000 -10.011272 -2.224366 5.413875
5646 3 0.000000 -10.011272 -2.224366 18.407175
5647 3 0.000000 -10.011272 6.020542 -7.579425
5648 3 0.000000 -10.011272 6.020542 5.413875
5649 3 0.000000 -10.011272 6.020542 18.407175
5650 3 0.000000 -10.011272 14.265450 -7.579425
5651 3 0.000000 -10.011272 14.265450 5.413875
5652 3 0.000000 -10.011272 14.265450 18.407175
5653 3 0.000000 -5.251072 -10.469275 -7.579425
5654 3 0.000000 -5.251072 -10.469275 5.413875
5655 3 0.000000 -5.251072 -10.469275 18.407175
5656 3 0.000000 -5.251072 -2.224366 -7.579425
5657 3 0.000000 -5.251072 -2.224366 5.413875
5658 3 0.000000 -5.251072 -2.224366 18.407175
5659 3 0.000000 -5.251072 6.020542 -7.579425
5660 3 0.000000 -5.251072 6.020542 5.413875
5661 3 0.000000 -5.251072 6.020542 18.407175
5662 3 0.000000 -5.251072 14.265450 -7.579425
5663 3 0.000000 -5.251072 14.265450 5.413875
5664 3 0.000000 -5.251072 14.265450 18.407175
5665 3 0.000000 -0.490872 -10.469275 -7.579425
5666 3 0.000000 -0.490872 -10.469275 5.413875
5667 3 0.000000 -0.490872 -10.469275 18.407175
5668 3 0.000000 -0.490872 -2.224366 -7.579425
5669 3 0.000000 -0.490872 -2.224366 5.413875
5670 3 0.000000 -0.490872 -2.224366 18.407175
5671 3 0.000000 -0.490872 6.020542 -7.579425
5672 3 0.000000 -0.490872 6.020542 5.413875
5673 3 0.000000 -0.490872 6.020542 18.407175
5674 3 0.000000 -0.490872 14.265450 -7.579425
5675 3 0.000000 -0.490872 14.265450 5.413875
5676 3 0.000000 -0.490872 14.265450 18.407175
5677 3 0.000000 4.269328 -10.469275 -7.579425
5678 3 0.000000 4.269328 -10.469275 5.413875
5679 3 0.000000 4.269328 -10.469275 18.407175
5680 3 0.000000 4.269328 -2.224366 -7.579425
5681 3 0.000000 4.269328 -2.224366 5.413875
5682 3 0.000000 4.269328 -2.224366 18.407175
5683 3 0.000000 4.269328 6.020542 -7.579425
5684 3 0.000000 4.269328 6.020542 5.413875
5685 3 0.000000 4.269328 6.020542 18.407175
5686 3 0.000000 4.269328 14.265450 -7.579425
5687 3 0.000000 4.269328 14.265450 5.413875
5688 3 0.000000 4.269328 14.265450 18.407175
5689 3 0.000000 9.029528 -10.469275 -7.579425
5690 3 0.000000 9.029528 -10.469275 5.413875
5691 3 0.000000 9.029528 -10.469275 18.407175
5692 3 0.000000 9.029528 -2.224366 -7.579425
5693 3 0.000000 9.029528 -2.224366 5.413875
5694 3 0.000000 9.029528 -2.224366 18.407175
5695 3 0.000000 9.029528 6.020542 -7.579425
5696 3 0.000000 9.029528 6.020542 5.413875
5697 3 0.000000 9.029528 6.020542 18.407175
5698 3 0.000000 9.029528 14.265450 -7.579425
5699 3 0.000000 9.029528 14.265450 5.413875
5700 3 0.000000 9.029528 14.265450 18.407175
5701 3 0.000000 13.789728 -10.469275 -7.579425
5702 3 0.000000 13.789728 -10.469275 5.413875
5703 3 0.000000 13.789728 -10.469275 18.407175
5704 3 0.000000 13.789728 -2.224366 -7.579425
5705 3 0.000000 13.789728 -2.224366 5.413875
5706 3 0.000000 13.789728 -2.224366 18.407175
5707 3 0.000000 13.789728 6.020542 -7.579425
5708 3 0.000000 13.789728 6.020542 5.413875
5709 3 0.000000 13.789728 6.020542 18.407175
5710 3 0.000000 13.789728 14.265450 -7.579425
5711 3 0.000000 13.789728 14.265450 5.413875
5712 3 0.000000 13.789728 14.265450 18.407175
5713 3 0.000000 18.549928 -10.469275 -7.579425
5714 3 0.000000 18.549928 -10.469275 5.413875
5715 3 0.000000 18.549928 -10.469275 18.407175
5716 3 0.000000 18.549928 -2.224366 -7.579425
5717 3 0.000000 18.549928 -2.224366 5.413875
5718 3 0.000000 18.549928 -2.224366 18.407175
5719 3 0.000000 18.549928 6.020542 -7.579425
5720 3 0.000000 18.549928 6.020542 5.413875
5721 3 0.000000 18.549928 6.020542 18.407175
5722 3 0.000000 18.549928 14.265450 -7.579425
5723 3 0.000000 18.549928 14.265450 5.413875
5724 3 0.000000 18.549928 14.265450 18.407175
5725 3 0.000000 -19.531672 -15.965880 -11.910525
5726 3 0.000000 -19.531672 -15.965880 1.082775
5727 3 0.000000 -19.531672 -15.965880 14.076075
5728 3 0.000000 -19.531672 -7.720972 -11.910525
5729 3 0.000000 -19.531672 -7.720972 1.082775
5730 3 0.000000 -19.531672 -7.720972 14.076075
5731 3 0.000000 -19.531672 0.523936 -11.910525
5732 3 0.000000 -19.531672 0.523936 1.082775
5733 3 0.000000 -19.531672 0.523936 14.076075
5734 3 0.000000 -19.531672 8.768845 -11.910525
5735 3 0.000000 -19.531672 8.768845 1.082775
5736 3 0.000000 -19.531672 8.768845 14.076075
5737 3 0.000000 -14.771472 -15.965880 -11.910525
5738 3 0.000000 -14.771472 -15.965880 1.082775
5739 3 0.000000 -14.771472 -15.965880 14.076075
5740 3 0.000000 -14.771472 -7.720972 -11.910525
5741 3 0.000000 -14.771472 -7.720972 1.082775
5742 3 0.000000 -14.771472 -7.720972 14.076075
5743 3 0.000000 -14.771472 0.523936 -11.910525
5744 3 0.000000 -14.771472 0.523936 1.082775
5745 3 0.000000 -14.771472 0.523936 14.076075
5746 3 0.000000 -14.771472 8.768845 -11.910525
5747 3 0.000000 -14.771472 8.768845 1.082775
5748 3 0.000000 -14.771472 8.768845 14.076075
5749 3 0.000000 -10.011272 -15.965880 -11.910525
5750 3 0.000000 -10.011272 -15.965880 1.082775
5751 3 0.000000 -10.011272 -15.965880 14.076075
5752 3 0.000000 -10.011272 -7.720972 -11.910525
5753 3 0.000000 -10.011272 -7.720972 1.082775
5754 3 0.000000 -10.011272 -7.720972 14.076075
5755 3 0.000000 -10.011272 0.523936 -11.910525
5756 3 0.000000 -10.011272 0.523936 1.082775
5757 3 0.000000 -10.011272 0.523936 14.076075
5758 3 0.000000 -10.011272 8.768845 -11.910525
5759 3 0.000000 -10.011272 8.768845 1.082775
5760 3 0.000000 -10.011272 8.768845 14.076075
5761 3 0.000000 -5.251072 -15.965880 -11.910525
5762 3 0.000000 -5.251072 -15.965880 1.082775
5763 3 0.000000 -5.251072 -15.965880 14.076075
5764 3 0.000000 -5.251072 -7.720972 -11.910525
5765 3 0.000000 -5.251072 -7.720972 1.082775
5766 3 0.000000 -5.251072 -7.720972 14.076075
5767 3 0.000000 -5.251072 0.523936 -11.910525
5768 3 0.000000 -5.251072 0.523936 1.082775
5769 3 0.000000 -5.251072 0.523936 14.076075
5770 3 0.000000 -5.251072 8.768845 -11.910525
5771 3 0.000000 -5.251072 8.768845 1.082775
5772 3 0.000000 -5.251072 8.768845 14.076075
5773 3 0.000000 -0.490872 -15.965880 -11.910525
5774 3 0.000000 -0.490872 -15.965880 1.082775
5775 3 0.000000 -0.490872 -15.965880 14.076075
5776 3 0.000000 -0.490872 -7.720972 -11.910525
5777 3 0.000000 -0.490872 -7.720972 1.082775
5778 3 0.000000 -0.490872 -7.720972 14.076075
5779 3 0.000000 -0.490872 0.523936 -11.910525
5780 3 0.000000 -0.490872 0.523936 1.082775
5781 3 0.000000 -0.490872 0.523936 14.076075
5782 3 0.000000 -0.490872 8.768845 -11.910525
5783 3 0.000000 -0.490872 8.768845 1.082775
5784 3 0.000000 -0.490872 8.768845 14.076075
5785 3 0.000000 4.269328 -15.965880 -11.910525
5786 3 0.000000 4.269328 -15.965880 1.082775
5787 3 0.000000 4.269328 -15.965880 14.076075
5788 3 0.000000 4.269328 -7.720972 -11.910525
5789 3 0.000000 4.269328 -7.720972 1.082775
5790 3 0.000000 4.269328 -7.720972 14.076075
5791 3 0.000000 4.269328 0.523936 -11.910525
5792 3 0.000000 4.269328 0.523936 1.082775
5793 3 0.000000 4.269328 0.523936 14.076075
5794 3 0.000000 4.269328 8.768845 -11.910525
5795 3 0.000000 4.269328 8.768845 1.082775
5796 3 0.000000 4.269328 8.768845 14.076075
5797 3 0.000000 9.029528 -15.965880 -11.910525
5798 3 0.000000 9.029528 -15.965880 1.082775
5799 3 0.000000 9.029528 -15.965880 14.076075
5800 3 0.000000 9.029528 -7.720972 -11.910525
5801 3 0.000000 9.029528 -7.720972 1.082775
5802 3 0.000000 9.029528 -7.720972 14.076075
5803 3 0.000000 9.029528 0.523936 -11.910525
5804 3 0.000000 9.029528 0.523936 1.082775
5805 3 0.000000 9.029528 0.523936 14.076075
5806 3 0.000000 9.029528 8.768845 -11.910525
5807 3 0.000000 9.029528 8.768845 1.082775
5808 3 0.000000 9.029528 8.768845 14.076075
5809 3 0.000000 13.789728 -15.965880 -11.910525
5810 3 0.000000 13.789728 -15.965880 1.082775
5811 3 0.000000 13.789728 -15.965880 14.076075
5812 3 0.000000 13.789728 -7.720972 -11.910525
5813 3 0.000000 13.789728 -7.720972 1.082775
5814 3 0.000000 13.789728 -7.720972 14.076075
5815 3 0.000000 13.789728 0.523936 -11.910525
5816 3 0.000000 13.789728 0.523936 1.082775
5817 3 0.000000 13.789728 0.523936 14.076075
5818 3 0.000000 13.789728 8.768845 -11.910525
5819 3 0.000000 13.789728 8.768845 1.082775
5820 3 0.000000 13.789728 8.768845 14.076075
5821 3 0.000000 18.549928 -15.965880 -11.910525
5822 3 0.000000 18.549928 -15.965880 1.082775
5823 3 0.000000 18.549928 -15.965880 14.076075
5824 3 0.000000 18.549928 -7.720972 -11.910525
5825 3 0.000000 18.549928 -7.720972 1.082775
5826 3 0.000000 18.549928 -7.720972 14.076075
5827 3 0.000000 18.549928 0.523936 -11.910525
5828 3 0.000000 18.549928 0.523936 1.082775
5829 3 0.000000 18.549928 0.523936 14.076075
5830 3 0.000000 18.549928 8.768845 -11.910525
5831 3 0.000000 18.549928 8.768845 1.082775
5832 3 0.000000 18.549928 8.768845 14.076075
5833 3 0.000000 -18.073908 -13.217577 -9.744975
5834 3 0.000000 -18.073908 -13.217577 3.248325
5835 3 0.000000 -18.073908 -13.217577 16.241625
5836 3 0.000000 -18.073908 -4.972669 -9.744975
5837 3 0.000000 -18.073908 -4.972669 3.248325
5838 3 0.000000 -18.073908 -4.972669 16.241625
5839 3 0.000000 -18.073908 3.272239 -9.744975
5840 3 0.000000 -18.073908 3.272239 3.248325
5841 3 0.000000 -18.073908 3.272239 16.241625
5842 3 0.000000 -18.073908 11.517147 -9.744975
5843 3 0.000000 -18.073908 11.517147 3.248325
5844 3 0.000000 -18.073908 11.517147 16.241625
5845 3 0.000000 -13.313708 -13.217577 -9.744975
5846 3 0.000000 -13.313708 -13.217577 3.248325
5847 3 0.000000 -13.313708 -13.217577 16.241625
5848 3 0.000000 -13.313708 -4.972669 -9.744975
5849 3 0.000000 -13.313708 -4.972669 3.248325
5850 3 0.000000 -13.313708 -4.972669 16.241625
5851 3 0.000000 -13.313708 3.272239 -9.744975
5852 3 0.000000 -13.313708 3.272239 3.248325
5853 3 0.000000 -13.313708 3.272239 16.241625
5854 3 0.000000 -13.313708 11.517147 -9.744975
5855 3 0.000000 -13.313708 11.517147 3.248325
5856 3 0.000000 -13.313708 11.517147 16.241625
5857 3 0.000000 -8.553508 -13.217577 -9.744975
5858 3 0.000000 -8.553508 -13.217577 3.248325
5859 3 0.000000 -8.553508 -13.217577 16.241625
5860 3 0.000000 -8.553508 -4.972669 -9.744975
5861 3 0.000000 -8.553508 -4.972669 3.248325
5862 3 0.000000 -8.553508 -4.972669 16.241625
5863 3 0.000000 -8.553508 3.272239 -9.744975
5864 3 0.000000 -8.553508 3.272239 3.248325
5865 3 0.000000 -8.553508 3.272239 16.241625
5866 3 0.000000 -8.553508 11.517147 -9.744975
5867 3 0.000000 -8.553508 11.517147 3.248325
5868 3 0.000000 -8.553508 11.517147 16.241625
5869 3 0.000000 -3.793308 -13.217577 -9.744975
5870 3 0.000000 -3.793308 -13.217577 3.248325
5871 3 0.000000 -3.793308 -13.217577 16.241625
5872 3 0.000000 -3.793308 -4.972669 -9.744975
5873 3 0.000000 -3.793308 -4.972669 3.248325
5874 3 0.000000 -3.793308 -4.972669 16.241625
5875 3 0.000000 -3.793308 3.272239 -9.744975
5876 3 0.000000 -3.793308 3.272239 3.248325
5877 3 0.000000 -3.793308 3.272239 16.241625
5878 3 0.000000 -3.793308 11.517147 -9.744975
5879 3 0.000000 -3.793308 11.517147 3.248325
5880 3 0.000000 -3.793308 11.517147 16.241625
5881 3 0.000000 0.966892 -13.217577 -9.744975
5882 3 0.000000 0.966892 -13.217577 3.248325
5883 3 0.000000 0.966892 -13.217577 16.241625
5884 3 0.000000 0.966892 -4.972669 -9.744975
5885 3 0.000000 0.966892 -4.972669 3.248325
5886 3 0.000000 0.966892 -4.972669 16.241625
5887 3 0.000000 0.966892 3.272239 -9.744975
5888 3 0.000000 0.966892 3.272239 3.248325
5889 3 0.000000 0.966892 3.272239 16.241625
5890 3 0.000000 0.966892 11.517147 -9.744975
5891 3 0.000000 0.966892 11.517147 3.248325
5892 3 0.000000 0.966892 11.517147 16.241625
5893 3 0.000000 5.727092 -13.217577 -9.744975
5894 3 0.000000 5.727092 -13.217577 3.248325
5895 3 0.000000 5.727092 -13.217577 16.241625
5896 3 0.000000 5.727092 -4.972669 -9.744975
5897 3 0.000000 5.727092 -4.972669 3.248325
5898 3 0.000000 5.727092 -4.972669 16.241625
5899 3 0.000000 5.727092 3.272239 -9.744975
5900 3 0.000000 5.727092 3.272239 3.248325
5901 3 0.000000 5.727092 3.272239 16.241625
5902 3 0.000000 5.727092 11.517147 -9.744975
5903 3 0.000000 5.727092 11.517147 3.248325
5904 3 0.000000 5.727092 11.517147 16.241625
5905 3 0.000000 10.487292 -13.217577 -9.744975
5906 3 0.000000 10.487292 -13.217577 3.248325
5907 3 0.000000 10.487292 -13.217577 16.241625
5908 3 0.000000 10.487292 -4.972669 -9.744975
5909 3 0.000000 10.487292 -4.972669 3.248325
5910 3 0.000000 10.487292 -4.972669 16.241625
5911 3 0.000000 10.487292 3.272239 -9.744975
5912 3 0.000000 10.487292 3.272239 3.248325
5913 3 0.000000 10.487292 3.272239 16.241625
5914 3 0.000000 10.487292 11.517147 -9.744975
5915 3 0.000000 10.487292 11.517147 3.248325
5916 3 0.000000 10.487292 11.517147 16.241625
5917 3 0.000000 15.247492 -13.217577 -9.744975
5918 3 0.000000 15.247492 -13.217577 3.248325
5919 3 0.000000 15.247492 -13.217577 16.241625
5920 3 0.000000 15.247492 -4.972669 -9.744975
5921 3 0.000000 15.247492 -4.972669 3.248325
5922 3 0.000000 15.247492 -4.972669 16.241625
5923 3 0.000000 15.247492 3.272239 -9.744975
5924 3 0.000000 15.247492 3.272239 3.248325
5925 3 0.000000 15.247492 3.272239 16.241625
5926 3 0.000000 15.247492 11.517147 -9.744975
5927 3 0.000000 15.247492 11.517147 3.248325
5928 3 0.000000 15.247492 11.517147 16.241625
5929 3 0.000000 20.007692 -13.217577 -9.744975
5930 3 0.000000 20.007692 -13.217577 3.248325
5931 3 0.000000 20.007692 -13.217577 16.241625
5932 3 0.000000 20.007692 -4.972669 -9.744975
5933 3 0.000000 20.007692 -4.972669 3.248325
5934 3 0.000000 20.007692 -4.972669 16.241625
5935 3 0.000000 20.007692 3.272239 -9.744975
5936 3 0.000000 20.007692 3.272239 3.248325
5937 3 0.000000 20.007692 3.272239 16.241625
5938 3 0.000000 20.007692 11.517147 -9.744975
5939 3 0.000000 20.007692 11.517147 3.248325
5940 3 0.000000 20.007692 11.517147 16.241625
5941 3 0.000000 -18.073908 -10.469275 -14.076075
5942 3 0.000000 -18.073908 -10.469275 -1.082775
5943 3 0.000000 -18.073908 -10.469275 11.910525
5944 3 0.000000 -18.073908 -2.224366 -14.076075
5945 3 0.000000 -18.073908 -2.224366 -1.082775
5946 3 0.000000 -18.073908 -2.224366 11.910525
5947 3 0.000000 -18.073908 6.020542 -14.076075
5948 3 0.000000 -18.073908 6.020542 -1.082775
5949 3 0.000000 -18.073908 6.020542 11.910525
5950 3 0.000000 -18.073908 14.265450 -14.076075
5951 3 0.000000 -18.073908 14.265450 -1.082775
5952 3 0.000000 -18.073908 14.265450 11.910525
5953 3 0.000000 -13.313708 -10.469275 -14.076075
5954 3 0.000000 -13.313708 -10.469275 -1.082775
5955 3 0.000000 -13.313708 -10.469275 11.910525
5956 3 0.000000 -13.313708 -2.224366 -14.076075
5957 3 0.000000 -13.313708 -2.224366 -1.082775
5958 3 0.000000 -13.313708 -2.224366 11.910525
5959 3 0.000000 -13.313708 6.020542 -14.076075
5960 3 0.000000 -13.313708 6.020542 -1.082775
5961 3 0.000000 -13.313708 6.020542 11.910525
5962 3 0.000000 -13.313708 14.265450 -14.076075
5963 3 0.000000 -13.313708 14.265450 -1.082775
5964 3 0.000000 -13.313708 14.265450 11.910525
5965 3 0.000000 -8.553508 -10.469275 -14.076075
5966 3 0.000000 -8.553508 -10.469275 -1.082775
5967 3 0.000000 -8.553508 -10.469275 11.910525
5968 3 0.000000 -8.553508 -2.224366 -14.076075
5969 3 0.000000 -8.553508 -2.224366 -1.082775
5970 3 0.000000 -8.553508 -2.224366 11.910525
5971 3 0.000000 -8.553508 6.020542 -14.076075
5972 3 0.000000 -8.553508 6.020542 -1.082775
5973 3 0.000000 -8.553508 6.020542 11.910525
5974 3 0.000000 -8.553508 14.265450 -14.076075
5975 3 0.000000 -8.553508 14.265450 -1.082775
5976 3 0.000000 -8.553508 14.265450 11.910525
5977 3 0.000000 -3.793308 -10.469275 -14.076075
5978 3 0.000000 -3.793308 -10.469275 -1.082775
5979 3 0.000000 -3.793308 -10.469275 11.910525
5980 3 0.000000 -3.793308 -2.224366 -14.076075
5981 3 0.000000 -3.793308 -2.224366 -1.082775
5982 3 0.000000 -3.793308 -2.224366 11.910525
5983 3 0.000000 -3.793308 6.020542 -14.076075
5984 3 0.000000 -3.793308 6.020542 -1.082775
5985 3 0.000000 -3.793308 6.020542 11.910525
5986 3 0.000000 -3.793308 14.265450 -14.076075
5987 3 0.000000 -3.793308 14.265450 -1.082775
5988 3 0.000000 -3.793308 14.265450 11.910525
5989 3 0.000000 0.966892 -10.469275 -14.076075
5990 3 0.000000 0.966892 -10.469275 -1.082775
5991 3 0.000000 0.966892 -10.469275 11.910525
5992 3 0.000000 0.966892 -2.224366 -14.076075
5993 3 0.000000 0.966892 -2.224366 -1.082775
5994 3 0.000000 0.966892 -2.224366 11.910525
5995 3 0.000000 0.966892 6.020542 -14.076075
5996 3 0.000000 0.966892 6.020542 -1.082775
5997 3 0.000000 0.966892 6.020542 11.910525
5998 3 0.000000 0.966892 14.265450 -14.076075
5999 3 0.000000 0.966892 14.265450 -1.082775
6000 3 0.000000 0.966892 14.265450 11.910525
6001 3 0.000000 5.727092 -10.469275 -14.076075
6002 3 0.000000 5.727092 -10.469275 -1.082775
6003 3 0.000000 5.727092 -10.469275 11.910525
6004 3 0.000000 5.727092 -2.224366 -14.076075
6005 3 0.000000 5.727092 -2.224366 -1.082775
6006 3 0.000000 5.727092 -2.224366 11.910525
6007 3 0.000000 5.727092 6.020542 -14.076075
6008 3 0.000000 5.727092 6.020542 -1.082775
6009 3 0.000000 5.727092 6.020542 11.910525
6010 3 0.000000 5.727092 14.265450 -14.076075
6011 3 0.000000 5.727092 14.265450 -1.082775
6012 3 0.000000 5.727092 14.265450 11.910525
6013 3 0.000000 10.487292 -10.469275 -14.076075
6014 3 0.000000 10.487292 -10.469275 -1.082775
6015 3 0.000000 10.487292 -10.469275 11.910525
6016 3 0.000000 10.487292 -2.224366 -14.076075
6017 3 0.000000 10.487292 -2.224366 -1.082775
6018 3 0.000000 10.487292 -2.224366 11.910525
6019 3 0.000000 10.487292 6.020542 -14.076075
6020 3 0.000000 10.487292 6.020542 -1.082775
6021 3 0.000000 10.487292 6.020542 11.910525
6022 3 0.000000 10.487292 14.265450 -14.076075
6023 3 0.000000 10.487292 14.265450 -1.082775
6024 3 0.000000 10.487292 14.265450 11.910525
6025 3 0.000000 15.247492 -10.469275 -14.076075
6026 3 0.000000 15.247492 -10.469275 -1.082775
6027 3 0.000000 15.247492 -10.469275 11.910525
6028 3 0.000000 15.247492 -2.224366 -14.076075
6029 3 0.000000 15.247492 -2.224366 -1.082775
6030 3 0.000000 15.247492 -2.224366 11.910525
6031 3 0.000000 15.247492 6.020542 -14.076075
6032 3 0.000000 15.247492 6.020542 -1.082775
6033 3 0.000000 15.247492 6.020542 11.910525
6034 3 0.000000 15.247492 14.265450 -14.076075
6035 3 0.000000 15.247492 14.265450 -1.082775
6036 3 0.000000 15.247492 14.265450 11.910525
6037 3 0.000000 20.007692 -10.469275 -14.076075
6038 3 0.000000 20.007692 -10.469275 -1.082775
6039 3 0.000000 20.007692 -10.469275 11.910525
6040 3 0.000000 20.007692 -2.224366 -14.076075
6041 3 0.000000 20.007692 -2.224366 -1.082775
6042 3 0.000000 20.007692 -2.224366 11.910525
6043 3 0.000000 20.007692 6.020542 -14.076075
6044 3 0.000000 20.007692 6.020542 -1.082775
6045 3 0.000000 20.007692 6.020542 11.910525
6046 3 0.000000 20.007692 14.265450 -14.076075
6047 3 0.000000 20.007692 14.265450 -1.082775
6048 3 0.000000 20.007692 14.265450 11.910525
6049 3 0.000000 -20.454008 -11.843426 -18.407175
6050 3 0.000000 -20.454008 -11.843426 -5.413875
6051 3 0.000000 -20.454008 -11.843426 7.579425
6052 3 0.000000 -20.454008 -3.598518 -18.407175
6053 3 0.000000 -20.454008 -3.598518 -5.413875
6054 3 0.000000 -20.454008 -3.598518 7.579425
6055 3 0.000000 -20.454008 4.646391 -18.407175
6056 3 0.000000 -20.454008 4.646391 -5.413875
6057 3 0.000000 -20.454008 4.646391 7.579425
6058 3 0.000000 -20.454008 12.891299 -18.407175
6059 3 0.000000 -20.454008 12.891299 -5.413875
6060 3 0.000000 -20.454008 12.891299 7.579425
6061 3 0.000000 -15.693808 -11.843426 -18.407175
6062 3 0.000000 -15.693808 -11.843426 -5.413875
6063 3 0.000000 -15.693808 -11.843426 7.579425
6064 3 0.000000 -15.693808 -3.598518 -18.407175
6065 3 0.000000 -15.693808 -3.598518 -5.413875
6066 3 0.000000 -15.693808 -3.598518 7.579425
6067 3 0.000000 -15.693808 4.646391 -18.407175
6068 3 0.000000 -15.693808 4.646391 -5.413875
6069 3 0.000000 -15.693808 4.646391 7.579425
6070 3 0.000000 -15.693808 12.891299 -18.407175
6071 3 0.000000 -15.693808 12.891299 -5.413875
6072 3 0.000000 -15.693808 12.891299 7.579425
6073 3 0.000000 -10.933608 -11.843426 -18.407175
6074 3 0.000000 -10.933608 -11.843426 -5.413875
6075 3 0.000000 -10.933608 -11.843426 7.579425
6076 3 0.000000 -10.933608 -3.598518 -18.407175
6077 3 0.000000 -10.933608 -3.598518 -5.413875
6078 3 0.000000 -10.933608 -3.598518 7.579425
6079 3 0.000000 -10.933608 4.646391 -18.407175
6080 3 0.000000 -10.933608 4.646391 -5.413875
6081 3 0.000000 -10.933608 4.646391 7.579425
6082 3 0.000000 -10.933608 12.891299 -18.407175
6083 3 0.000000 -10.933608 12.891299 -5.413875
6084 3 0.000000 -10.933608 12.891299 7.579425
6085 3 0.000000 -6.173408 -11.843426 -18.407175
6086 3 0.000000 -6.173408 -11.843426 -5.413875
6087 3 0.000000 -6.173408 -11.843426 7.579425
6088 3 0.000000 -6.173408 -3.598518 -18.407175
6089 3 0.000000 -6.173408 -3.598518 -5.413875
6090 3 0.000000 -6.173408 -3.598518 7.579425
6091 3 0.000000 -6.173408 4.646391 -18.407175
6092 3 0.000000 -6.173408 4.646391 -5.413875
6093 3 0.000000 -6.173408 4.646391 7.579425
6094 3 0.000000 -6.173408 12.891299 -18.407175
6095 3 0.000000 -6.173408 12.891299 -5.413875
6096 3 0.000000 -6.173408 12.891299 7.579425
6097 3 0.000000 -1.413208 -11.843426 -18.407175
6098 3 0.000000 -1.413208 -11.843426 -5.413875
6099 3 0.000000 -1.413208 -11.843426 7.579425
6100 3 0.000000 -1.413208 -3.598518 -18.407175
6101 3 0.000000 -1.413208 -3.598518 -5.413875
6102 3 0.000000 -1.413208 -3.598518 7.579425
6103 3 0.000000 -1.413208 4.646391 -18.407175
6104 3 0.000000 -1.413208 4.646391 -5.413875
6105 3 0.000000 -1.413208 4.646391 7.579425
6106 3 0.000000 -1.413208 12.891299 -18.407175
6107 3 0.000000 -1.413208 12.891299 -5.413875
6108 3 0.000000 -1.413208 12.891299 7.579425
6109 3 0.000000 3.346992 -11.843426 -18.407175
6110 3 0.000000 3.346992 -11.843426 -5.413875
6111 3 0.000000 3.346992 -11.843426 7.579425
6112 3 0.000000 3.346992 -3.598518 -18.407175
6113 3 0.000000 3.346992 -3.598518 -5.413875
6114 3 0.000000 3.346992 -3.598518 7.579425
6115 3 0.000000 3.346992 4.646391 -18.407175
6116 3 0.000000 3.346992 4.646391 -5.413875
6117 3 0.000000 3.346992 4.646391 7.579425
6118 3 0.000000 3.346992 12.891299 -18.407175
6119 3 0.000000 3.346992 12.891299 -5.413875
6120 3 0.000000 3.346992 12.891299 7.579425
6121 3 0.000000 8.107192 -11.843426 -18.407175
6122 3 0.000000 8.107192 -11.843426 -5.413875
6123 3 0.000000 8.107192 -11.843426 7.579425
6124 3 0.000000 8.107192 -3.598518 -18.407175
6125 3 0.000000 8.107192 -3.598518 -5.413875
6126 3 0.000000 8.107192 -3.598518 7.579425
6127 3 0.000000 8.107192 4.646391 -18.407175
6128 3 0.000000 8.107192 4.646391 -5.413875
6129 3 0.000000 8.107192 4.646391 7.579425
6130 3 0.000000 8.107192 12.891299 -18.407175
6131 3 0.000000 8.107192 12.891299 -5.413875
6132 3 0.000000 8.107192 12.891299 7.579425
6133 3 0.000000 12.867392 -11.843426 -18.407175
6134 3 0.000000 12.867392 -11.843426 -5.413875
6135 3 0.000000 12.867392 -11.843426 7.579425
6136 3 0.000000 12.867392 -3.598518 -18.407175
6137 3 0.000000 12.867392 -3.598518 -5.413875
6138 3 0.000000 12.867392 -3.598518 7.579425
6139 3 0.000000 12.867392 4.646391 -18.407175
6140 3 0.000000 12.867392 4.646391 -5.413875
6141 3 0.000000 12.867392 4.646391 7.579425
6142 3 0.000000 12.867392 12.891299 -18.407175
6143 3 0.000000 12.867392 12.891299 -5.413875
6144 3 0.000000 12.867392 12.891299 7.579425
6145 3 0.000000 17.627592 -11.843426 -18.407175
6146 3 0.000000 17.627592 -11.843426 -5.413875
6147 3 0.000000 17.627592 -11.843426 7.579425
6148 3 0.000000 17.627592 -3.598518 -18.407175
6149 3 0.000000 17.627592 -3.598518 -5.413875
6150 3 0.000000 17.627592 -3.598518 7.579425
6151 3 0.000000 17.627592 4.646391 -18.407175
6152 3 0.000000 17.627592 4.646391 -5.413875
6153 3 0.000000 17.627592 4.646391 7.579425
6154 3 0.000000 17.627592 12.891299 -18.407175
6155 3 0.000000 17.627592 12.891299 -5.413875
6156 3 0.000000 17.627592 12.891299 7.579425
6157 3 0.000000 -18.073908 -15.965880 -18.407175
6158 3 0.000000 -18.073908 -15.965880 -5.413875
6159 3 0.000000 -18.073908 -15.965880 7.579425
6160 3 0.000000 -18.073908 -7.720972 -18.407175
6161 3 0.000000 -18.073908 -7.720972 -5.413875
6162 3 0.000000 -18.073908 -7.720972 7.579425
6163 3 0.000000 -18.073908 0.523936 -18.407175
6164 3 0.000000 -18.073908 0.523936 -5.413875
6165 3 0.000000 -18.073908 0.523936 7.579425
6166 3 0.000000 -18.073908 8.768845 -18.407175
6167 3 0.000000 -18.073908 8.768845 -5.413875
6168 3 0.000000 -18.073908 8.768845 7.579425
6169 3 0.000000 -13.313708 -15.965880 -18.407175
6170 3 0.000000 -13.313708 -15.965880 -5.413875
6171 3 0.000000 -13.313708 -15.965880 7.579425
6172 3 0.000000 -13.313708 -7.720972 -18.407175
6173 3 0.000000 -13.313708 -7.720972 -5.413875
6174 3 0.000000 -13.313708 -7.720972 7.579425
6175 3 0.000000 -13.313708 0.523936 -18.407175
6176 3 0.000000 -13.313708 0.523936 -5.413875
6177 3 0.000000 -13.313708 0.523936 7.579425
6178 3 0.000000 -13.313708 8.768845 -18.407175
6179 3 0.000000 -13.313708 8.768845 -5.413875
6180 3 0.000000 -13.313708 8.768845 7.579425
6181 3 0.000000 -8.553508 -15.965880 -18.407175
6182 3 0.000000 -8.553508 -15.965880 -5.413875
6183 3 0.000000 -8.553508 -15.965880 7.579425
6184 3 0.000000 -8.553508 -7.720972 -18.407175
6185 3 0.000000 -8.553508 -7.720972 -5.413875
6186 3 0.000000 -8.553508 -7.720972 7.579425
6187 3 0.000000 -8.553508 0.523936 -18.407175
6188 3 0.000000 -8.553508 0.523936 -5.413875
6189 3 0.000000 -8.553508 0.523936 7.579425
6190 3 0.000000 -8.553508 8.768845 -18.407175
6191 3 0.000000 -8.553508 8.768845 -5.413875
6192 3 0.000000 -8.553508 8.768845 7.579425
6193 3 0.000000 -3.793308 -15.965880 -18.407175
6194 3 0.000000 -3.793308 -15.965880 -5.413875
6195 3 0.000000 -3.793308 -15.965880 7.579425
6196 3 0.000000 -3.793308 -7.720972 -18.407175
6197 3 0.000000 -3.793308 -7.720972 -5.413875
6198 3 0.000000 -3.793308 -7.720972 7.579425
6199 3 0.000000 -3.793308 0.523936 -18.407175
6200 3 0.000000 -3.793308 0.523936 -5.413875
6201 3 0.000000 -3.793308 0.523936 7.579425
6202 3 0.000000 -3.793308 8.768845 -18.407175
6203 3 0.000000 -3.793308 8.768845 -5.413875
6204 3 0.000000 -3.793308 8.768845 7.579425
6205 3 0.000000 0.966892 -15.965880 -18.407175
6206 3 0.000000 0.966892 -15.965880 -5.413875
6207 3 0.000000 0.966892 -15.965880 7.579425
6208 3 0.000000 0.966892 -7.720972 -18.407175
6209 3 0.000000 0.966892 -7.720972 -5.413875
6210 3 0.000000 0.966892 -7.720972 7.579425
6211 3 0.000000 0.966892 0.523936 -18.407175
6212 3 0.000000 0.966892 0.523936 -5.413875
6213 3 0.000000 0.966892 0.523936 7.579425
6214 3 0.000000 0.966892 8.768845 -18.407175
6215 3 0.000000 0.966892 8.768845 -5.413875
6216 3 0.000000 0.966892 8.768845 7.579425
6217 3 0.000000 5.727092 -15.965880 -18.407175
6218 3 0.000000 5.727092 -15.965880 -5.413875
6219 3 0.000000 5.727092 -15.965880 7.579425
6220 3 0.000000 5.727092 -7.720972 -18.407175
6221 3 0.000000 5.727092 -7.720972 -5.413875
6222 3 0.000000 5.727092 -7.720972 7.579425
6223 3 0.000000 5.727092 0.523936 -18.407175
6224 3 0.000000 5.727092 0.523936 -5.413875
6225 3 0.000000 5.727092 0.523936 7.579425
6226 3 0.000000 5.727092 8.768845 -18.407175
6227 3 0.000000 5.727092 8.768845 -5.413875
6228 3 0.000000 5.727092 8.768845 7.579425
6229 3 0.000000 10.487292 -15.965880 -18.407175
6230 3 0.000000 10.487292 -15.965880 -5.413875
6231 3 0.000000 10.487292 -15.965880 7.579425
6232 3 0.000000 10.487292 -7.720972 -18.407175
6233 3 0.000000 10.487292 -7.720972 -5.413875
6234 3 0.000000 10.487292 -7.720972 7.579425
6235 3 0.000000 10.487292 0.523936 -18.407175
6236 3 0.000000 10.487292 0.523936 -5.413875
6237 3 0.000000 10.487292 0.523936 7.579425
6238 3 0.000000 10.487292 8.768845 -18.407175
6239 3 0.000000 10.487292 8.768845 -5.413875
6240 3 0.000000 10.487292 8.768845 7.579425
6241 3 0.000000 15.247492 -15.965880 -18.407175
6242 3 0.000000 15.247492 -15.965880 -5.413875
6243 3 0.000000 15.247492 -15.965880 7.579425
6244 3 0.000000 15.247492 -7.720972 -18.407175
6245 3 0.000000 15.247492 -7.720972 -5.413875
6246 3 0.000000 15.247492 -7.720972 7.579425
6247 3 0.000000 15.247492 0.523936 -18.407175
6248 3 0.000000 15.247492 0.523936 -5.413875
6249 3 0.000000 15.247492 0.523936 7.579425
6250 3 0.000000 15.247492 8.768845 -18.407175
6251 3 0.000000 15.247492 8.768845 -5.413875
6252 3 0.000000 15.247492 8.768845 7.579425
6253 3 0.000000 20.007692 -15.965880 -18.407175
6254 3 0.000000 20.007692 -15.965880 -5.413875
6255 3 0.000000 20.007692 -15.965880 7.579425
6256 3 0.000000 20.007692 -7.720972 -18.407175
6257 3 0.000000 20.007692 -7.720972 -5.413875
6258 3 0.000000 20.007692 -7.720972 7.579425
6259 3 0.000000 20.007692 0.523936 -18.407175
6260 3 0.000000 20.007692 0.523936 -5.413875
6261 3 0.000000 20.007692 0.523936 7.579425
6262 3 0.000000 20.007692 8.768845 -18.407175
6263 3 0.000000 20.007692 8.768845 -5.413875
6264 3 0.000000 20.007692 8.768845 7.579425
6265 3 0.000000 -20.454008 -9.095123 -9.744975
6266 3 0.000000 -20.454008 -9.095123 3.248325
6267 3 0.000000 -20.454008 -9.095123 16.241625
6268 3 0.000000 -20.454008 -0.850215 -9.744975
6269 3 0.000000 -20.454008 -0.850215 3.248325
6270 3 0.000000 -20.454008 -0.850215 16.241625
6271 3 0.000000 -20.454008 7.394693 -9.744975
6272 3 0.000000 -20.454008 7.394693 3.248325
6273 3 0.000000 -20.454008 7.394693 16.241625
6274 3 0.000000 -20.454008 15.639602 -9.744975
6275 3 0.000000 -20.454008 15.639602 3.248325
6276 3 0.000000 -20.454008 15.639602 16.241625
6277 3 0.000000 -15.693808 -9.095123 -9.744975
6278 3 0.000000 -15.693808 -9.095123 3.248325
6279 3 0.000000 -15.693808 -9.095123 16.241625
6280 3 0.000000 -15.693808 -0.850215 -9.744975
6281 3 0.000000 -15.693808 -0.850215 3.248325
6282 3 0.000000 -15.693808 -0.850215 16.241625
6283 3 0.000000 -15.693808 7.394693 -9.744975
6284 3 0.000000 -15.693808 7.394693 3.248325
6285 3 0.000000 -15.693808 7.394693 16.241625
6286 3 0.000000 -15.693808 15.639602 -9.744975
6287 3 0.000000 -15.693808 15.639602 3.248325
6288 3 0.000000 -15.693808 15.639602 16.241625
6289 3 0.000000 -10.933608 -9.095123 -9.744975
6290 3 0.000000 -10.933608 -9.095123 3.248325
6291 3 0.000000 -10.933608 -9.095123 16.241625
6292 3 0.000000 -10.933608 -0.850215 -9.744975
6293 3 0.000000 -10.933608 -0.850215 3.248325
6294 3 0.000000 -10.933608 -0.850215 16.241625
6295 3 0.000000 -10.933608 7.394693 -9.744975
6296 3 0.000000 -10.933608 7.394693 3.248325
6297 3 0.000000 -10.933608 7.394693 16.241625
6298 3 0.000000 -10.933608 15.639602 -9.744975
6299 3 0.000000 -10.933608 15.639602 3.248325
6300 3 0.000000 -10.933608 15.639602 16.241625
6301 3 0.000000 -6.173408 -9.095123 -9.744975
6302 3 0.000000 -6.173408 -9.095123 3.248325
6303 3 0.000000 -6.173408 -9.095123 16.241625
6304 3 0.000000 -6.173408 -0.850215 -9.744975
6305 3 0.000000 -6.173408 -0.850215 3.248325
6306 3 0.000000 -6.173408 -0.850215 16.241625
6307 3 0.000000 -6.173408 7.394693 -9.744975
6308 3 0.000000 -6.173408 7.394693 3.248325
6309 3 0.000000 -6.173408 7.394693 16.241625
6310 3 0.000000 -6.173408 15.639602 -9.744975
6311 3 0.000000 -6.173408 15.639602 3.248325
6312 3 0.000000 -6.173408 15.639602 16.241625
6313 3 0.000000 -1.413208 -9.095123 -9.744975
6314 3 0.000000 -1.413208 -9.095123 3.248325
6315 3 0.000000 -1.413208 -9.095123 16.241625
6316 3 0.000000 -1.413208 -0.850215 -9.744975
6317 3 0.000000 -1.413208 -0.850215 3.248325
6318 3 0.000000 -1.413208 -0.850215 16.241625
6319 3 0.000000 -1.413208 7.394693 -9.744975
6320 3 0.000000 -1.413208 7.394693 3.248325
6321 3 0.000000 -1.413208 7.394693 16.241625
6322 3 0.000000 -1.413208 15.639602 -9.744975
6323 3 0.000000 -1.413208 15.639602 3.248325
6324 3 0.000000 -1.413208 15.639602 16.241625
6325 3 0.000000 3.346992 -9.095123 -9.744975
6326 3 0.000000 3.346992 -9.095123 3.248325
6327 3 0.000000 3.346992 -9.095123 16.241625
6328 3 0.000000 3.346992 -0.850215 -9.744975
6329 3 0.000000 3.346992 -0.850215 3.248325
6330 3 0.000000 3.346992 -0.850215 16.241625
6331 3 0.000000 3.346992 7.394693 -9.744975
6332 3 0.000000 3.346992 7.394693 3.248325
6333 3 0.000000 3.346992 7.394693 16.241625
6334 3 0.000000 3.346992 15.639602 -9.744975
6335 3 0.000000 3.346992 15.639602 3.248325
6336 3 0.000000 3.346992 15.639602 16.241625
6337 3 0.000000 8.107192 -9.095123 -9.744975
6338 3 0.000000 8.107192 -9.095123 3.248325
6339 3 0.000000 8.107192 -9.095123 16.241625
6340 3 0.000000 8.107192 -0.850215 -9.744975
6341 3 0.000000 8.107192 -0.850215 3.248325
6342 3 0.000000 8.107192 -0.850215 16.241625
6343 3 0.000000 8.107192 7.394693 -9.744975
6344 3 0.000000 8.107192 7.394693 3.248325
6345 3 0.000000 8.107192 7.394693 16.241625
6346 3 0.000000 8.107192 15.639602 -9.744975
6347 3 0.000000 8.107192 15.639602 3.248325
6348 3 0.000000 8.107192 15.639602 16.241625
6349 3 0.000000 12.867392 -9.095123 -9.744975
6350 3 0.000000 12.867392 -9.095123 3.248325
6351 3 0.000000 12.867392 -9.095123 16.241625
6352 3 0.000000 12.867392 -0.850215 -9.744975
6353 3 0.000000 12.867392 -0.850215 3.248325
6354 3 0.000000 12.867392 -0.850215 16.241625
6355 3 0.000000 12.867392 7.394693 -9.744975
6356 3 0.000000 12.867392 7.394693 3.248325
6357 3 0.000000 12.867392 7.394693 16.241625
6358 3 0.000000 12.867392 15.639602 -9.744975
6359 3 0.000000 12.867392 15.639602 3.248325
6360 3 0.000000 12.867392 15.639602 16.241625
6361 3 0.000000 17.627592 -9.095123 -9.744975
6362 3 0.000000 17.627592 -9.095123 3.248325
6363 3 0.000000 17.627592 -9.095123 16.241625
6364 3 0.000000 17.627592 -0.850215 -9.744975
6365 3 0.000000 17.627592 -0.850215 3.248325
6366 3 0.000000 17.627592 -0.850215 16.241625
6367 3 0.000000 17.627592 7.394693 -9.744975
6368 3 0.000000 17.627592 7.394693 3.248325
6369 3 0.000000 17.627592 7.394693 16.241625
6370 3 0.000000 17.627592 15.639602 -9.744975
6371 3 0.000000 17.627592 15.639602 3.248325
6372 3 0.000000 17.627592 15.639602 16.241625
6373 3 0.000000 -20.454008 -14.591729 -14.076075
6374 3 0.000000 -20.454008 -14.591729 -1.082775
6375 3 0.000000 -20.454008 -14.591729 11.910525
6376 3 0.000000 -20.454008 -6.346820 -14.076075
6377 3 0.000000 -20.454008 -6.346820 -1.082775
6378 3 0.000000 -20.454008 -6.346820 11.910525
6379 3 0.000000 -20.454008 1.898088 -14.076075
6380 3 0.000000 -20.454008 1.898088 -1.082775
6381 3 0.000000 -20.454008 1.898088 11.910525
6382 3 0.000000 -20.454008 10.142996 -14.076075
6383 3 0.000000 -20.454008 10.142996 -1.082775
6384 3 0.000000 -20.454008 10.142996 11.910525
6385 3 0.000000 -15.693808 -14.591729 -14.076075
6386 3 0.000000 -15.693808 -14.591729 -1.082775
6387 3 0.000000 -15.693808 -14.591729 11.910525
6388 3 0.000000 -15.693808 -6.346820 -14.076075
6389 3 0.000000 -15.693808 -6.346820 -1.082775
6390 3 0.000000 -15.693808 -6.346820 11.910525
6391 3 0.000000 -15.693808 1.898088 -14.076075
6392 3 0.000000 -15.693808 1.898088 -1.082775
6393 3 0.000000 -15.693808 1.898088 11.910525
6394 3 0.000000 -15.693808 10.142996 -14.076075
6395 3 0.000000 -15.693808 10.142996 -1.082775
6396 3 0.000000 -15.693808 10.142996 11.910525
6397 3 0.000000 -10.933608 -14.591729 -14.076075
6398 3 0.000000 -10.933608 -14.591729 -1.082775
6399 3 0.000000 -10.933608 -14.591729 11.910525
6400 3 0.000000 -10.933608 -6.346820 -14.076075
6401 3 0.000000 -10.933608 -6.346820 -1.082775
6402 3 0.000000 -10.933608 -6.346820 11.910525
6403 3 0.000000 -10.933608 1.898088 -14.076075
6404 3 0.000000 -10.933608 1.898088 -1.082775
6405 3 0.000000 -10.933608 1.898088 11.910525
6406 3 0.000000 -10.933608 10.142996 -14.076075
6407 3 0.000000 -10.933608 10.142996 -1.082775
6408 3 0.000000 -10.933608 10.142996 11.910525
6409 3 0.000000 -6.173408 -14.591729 -14.076075
6410 3 0.000000 -6.173408 -14.591729 -1.082775
6411 3 0.000000 -6.173408 -14.591729 11.910525
6412 3 0.000000 -6.173408 -6.346820 -14.076075
6413 3 0.000000 -6.173408 -6.346820 -1.082775
6414 3 0.000000 -6.173408 -6.346820 11.910525
6415 3 0.000000 -6.173408 1.898088 -14.076075
6416 3 0.000000 -6.173408 1.898088 -1.082775
6417 3 0.000000 -6.173408 1.898088 11.910525
6418 3 0.000000 -6.173408 10.142996 -14.076075
6419 3 0.000000 -6.173408 10.142996 -1.082775
6420 3 0.000000 -6.173408 10.142996 11.910525
6421 3 0.000000 -1.413208 -14.591729 -14.076075
6422 3 0.000000 -1.413208 -14.591729 -1.082775
6423 3 0.000000 -1.413208 -14.591729 11.910525
6424 3 0.000000 -1.413208 -6.346820 -14.076075
6425 3 0.000000 -1.413208 -6.346820 -1.082775
6426 3 0.000000 -1.413208 -6.346820 11.910525
6427 3 0.000000 -1.413208 1.898088 -14.076075
6428 3 0.000000 -1.413208 1.898088 -1.082775
6429 3 0.000000 -1.413208 1.898088 11.910525
6430 3 0.000000 -1.413208 10.142996 -14.076075
6431 3 0.000000 -1.413208 10.142996 -1.082775
6432 3 0.000000 -1.413208 10.142996 11.910525
6433 3 0.000000 3.346992 -14.591729 -14.076075
6434 3 0.000000 3.346992 -14.591729 -1.082775
6435 3 0.000000 3.346992 -14.591729 11.910525
6436 3 0.000000 3.346992 -6.346820 -14.076075
6437 3 0.000000 3.346992 -6.346820 -1.082775
6438 3 0.000000 3.346992 -6.346820 11.910525
6439 3 0.000000 3.346992 1.898088 -14.076075
6440 3 0.000000 3.346992 1.898088 -1.082775
6441 3 0.000000 3.346992 1.898088 11.910525
6442 3 0.000000 3.346992 10.142996 -14.076075
6443 3 0.000000 3.346992 10.142996 -1.082775
6444 3 0.000000 3.346992 10.142996 11.910525
6445 3 0.000000 8.107192 -14.591729 -14.076075
6446 3 0.000000 8.107192 -14.591729 -1.082775
6447 3 0.000000 8.107192 -14.591729 11.910525
6448 3 0.000000 8.107192 -6.346820 -14.076075
6449 3 0.000000 8.107192 -6.346820 -1.082775
6450 3 0.000000 8.107192 -6.346820 11.910525
6451 3 0.000000 8.107192 1.898088 -14.076075
6452 3 0.000000 8.107192 1.898088 -1.082775
6453 3 0.000000 8.107192 1.898088 11.910525
6454 3 0.000000 8.107192 10.142996 -14.076075
6455 3 0.000000 8.107192 10.142996 -1.082775
6456 3 0.000000 8.107192 10.142996 11.910525
6457 3 0.000000 12.867392 -14.591729 -14.076075
6458 3 0.000000 12.867392 -14.591729 -1.082775
6459 3 0.000000 12.867392 -14.591729 11.910525
6460 3 0.000000 12.867392 -6.346820 -14.076075
6461 3 0.000000 12.867392 -6.346820 -1.082775
6462 3 0.000000 12.867392 -6.346820 11.910525
6463 3 0.000000 12.867392 1.898088 -14.076075
6464 3 0.000000 12.867392 1.898088 -1.082775
6465 3 0.000000 12.867392 1.898088 11.910525
6466 3 0.000000 12.867392 10.142996 -14.076075
6467 3 0.000000 12.867392 10.142996 -1.082775
6468 3 0.000000 12.867392 10.142996 11.910525
6469 3 0.000000 17.627592 -14.591729 -14.076075
6470 3 0.000000 17.627592 -14.591729 -1.082775
6471 3 0.000000 17.627592 -14.591729 11.910525
6472 3 0.000000 17.627592 -6.346820 -14.076075
6473 3 0.000000 17.627592 -6.346820 -1.082775
6474 3 0.000000 17.627592 -6.346820 11.910525
6475 3 0.000000 17.627592 1.898088 -14.076075
6476 3 0.000000 17.627592 1.898088 -1.082775
6477 3 0.000000 17.627592 1.898088 11.910525
6478 3 0.000000 17.627592 10.142996 -14.076075
6479 3 0.000000 17.627592 10.142996 -1.082775
6480 3 0.000000 17.627592 10.142996 11.910525
