# Supplementary material for: Melting Point and Crystal Growth Kinetics of Metals and Metal Oxides Using Reactive Force Fields: The Case of Aluminum and Alumina
Source: J Chem Theory Comput. 2024 Sep 5;20(18):8190–201. doi: 10.1021/acs.jctc.4c00628 (PMC11428160; doi:10.1021/acs.jctc.4c00628)
Supplement: Supplementary file 2 — ct4c00628_si_002.zip [file ct4c00628_si_002.zip › lammps_inputs/bulk_aluminum.data]

Auto generated
2048  atoms
3 atom types
-16.198320 16.198320 xlo xhi
-16.198320 16.198320 ylo yhi
-16.198320 16.198320 zlo zhi

Masses

1 26.9815  # Al
2  1.0080  # H
3 15.9994  # O

Atoms  # charge

1 1 0.000000 -13.161135 -13.161135 -15.185925
2 1 0.000000 -13.161135 -13.161135 -11.136345
3 1 0.000000 -13.161135 -13.161135 -7.086765
4 1 0.000000 -13.161135 -13.161135 -3.037185
5 1 0.000000 -13.161135 -13.161135 1.012395
6 1 0.000000 -13.161135 -13.161135 5.061975
7 1 0.000000 -13.161135 -13.161135 9.111555
8 1 0.000000 -13.161135 -13.161135 13.161135
9 1 0.000000 -13.161135 -9.111555 -15.185925
10 1 0.000000 -13.161135 -9.111555 -11.136345
11 1 0.000000 -13.161135 -9.111555 -7.086765
12 1 0.000000 -13.161135 -9.111555 -3.037185
13 1 0.000000 -13.161135 -9.111555 1.012395
14 1 0.000000 -13.161135 -9.111555 5.061975
15 1 0.000000 -13.161135 -9.111555 9.111555
16 1 0.000000 -13.161135 -9.111555 13.161135
17 1 0.000000 -13.161135 -5.061975 -15.185925
18 1 0.000000 -13.161135 -5.061975 -11.136345
19 1 0.000000 -13.161135 -5.061975 -7.086765
20 1 0.000000 -13.161135 -5.061975 -3.037185
21 1 0.000000 -13.161135 -5.061975 1.012395
22 1 0.000000 -13.161135 -5.061975 5.061975
23 1 0.000000 -13.161135 -5.061975 9.111555
24 1 0.000000 -13.161135 -5.061975 13.161135
25 1 0.000000 -13.161135 -1.012395 -15.185925
26 1 0.000000 -13.161135 -1.012395 -11.136345
27 1 0.000000 -13.161135 -1.012395 -7.086765
28 1 0.000000 -13.161135 -1.012395 -3.037185
29 1 0.000000 -13.161135 -1.012395 1.012395
30 1 0.000000 -13.161135 -1.012395 5.061975
31 1 0.000000 -13.161135 -1.012395 9.111555
32 1 0.000000 -13.161135 -1.012395 13.161135
33 1 0.000000 -13.161135 3.037185 -15.185925
34 1 0.000000 -13.161135 3.037185 -11.136345
35 1 0.000000 -13.161135 3.037185 -7.086765
36 1 0.000000 -13.161135 3.037185 -3.037185
37 1 0.000000 -13.161135 3.037185 1.012395
38 1 0.000000 -13.161135 3.037185 5.061975
39 1 0.000000 -13.161135 3.037185 9.111555
40 1 0.000000 -13.161135 3.037185 13.161135
41 1 0.000000 -13.161135 7.086765 -15.185925
42 1 0.000000 -13.161135 7.086765 -11.136345
43 1 0.000000 -13.161135 7.086765 -7.086765
44 1 0.000000 -13.161135 7.086765 -3.037185
45 1 0.000000 -13.161135 7.086765 1.012395
46 1 0.000000 -13.161135 7.086765 5.061975
47 1 0.000000 -13.161135 7.086765 9.111555
48 1 0.000000 -13.161135 7.086765 13.161135
49 1 0.000000 -13.161135 11.136345 -15.185925
50 1 0.000000 -13.161135 11.136345 -11.136345
51 1 0.000000 -13.161135 11.136345 -7.086765
52 1 0.000000 -13.161135 11.136345 -3.037185
53 1 0.000000 -13.161135 11.136345 1.012395
54 1 0.000000 -13.161135 11.136345 5.061975
55 1 0.000000 -13.161135 11.136345 9.111555
56 1 0.000000 -13.161135 11.136345 13.161135
57 1 0.000000 -13.161135 15.185925 -15.185925
58 1 0.000000 -13.161135 15.185925 -11.136345
59 1 0.000000 -13.161135 15.185925 -7.086765
60 1 0.000000 -13.161135 15.185925 -3.037185
61 1 0.000000 -13.161135 15.185925 1.012395
62 1 0.000000 -13.161135 15.185925 5.061975
63 1 0.000000 -13.161135 15.185925 9.111555
64 1 0.000000 -13.161135 15.185925 13.161135
65 1 0.000000 -9.111555 -13.161135 -15.185925
66 1 0.000000 -9.111555 -13.161135 -11.136345
67 1 0.000000 -9.111555 -13.161135 -7.086765
68 1 0.000000 -9.111555 -13.161135 -3.037185
69 1 0.000000 -9.111555 -13.161135 1.012395
70 1 0.000000 -9.111555 -13.161135 5.061975
71 1 0.000000 -9.111555 -13.161135 9.111555
72 1 0.000000 -9.111555 -13.161135 13.161135
73 1 0.000000 -9.111555 -9.111555 -15.185925
74 1 0.000000 -9.111555 -9.111555 -11.136345
75 1 0.000000 -9.111555 -9.111555 -7.086765
76 1 0.000000 -9.111555 -9.111555 -3.037185
77 1 0.000000 -9.111555 -9.111555 1.012395
78 1 0.000000 -9.111555 -9.111555 5.061975
79 1 0.000000 -9.111555 -9.111555 9.111555
80 1 0.000000 -9.111555 -9.111555 13.161135
81 1 0.000000 -9.111555 -5.061975 -15.185925
82 1 0.000000 -9.111555 -5.061975 -11.136345
83 1 0.000000 -9.111555 -5.061975 -7.086765
84 1 0.000000 -9.111555 -5.061975 -3.037185
85 1 0.000000 -9.111555 -5.061975 1.012395
86 1 0.000000 -9.111555 -5.061975 5.061975
87 1 0.000000 -9.111555 -5.061975 9.111555
88 1 0.000000 -9.111555 -5.061975 13.161135
89 1 0.000000 -9.111555 -1.012395 -15.185925
90 1 0.000000 -9.111555 -1.012395 -11.136345
91 1 0.000000 -9.111555 -1.012395 -7.086765
92 1 0.000000 -9.111555 -1.012395 -3.037185
93 1 0.000000 -9.111555 -1.012395 1.012395
94 1 0.000000 -9.111555 -1.012395 5.061975
95 1 0.000000 -9.111555 -1.012395 9.111555
96 1 0.000000 -9.111555 -1.012395 13.161135
97 1 0.000000 -9.111555 3.037185 -15.185925
98 1 0.000000 -9.111555 3.037185 -11.136345
99 1 0.000000 -9.111555 3.037185 -7.086765
100 1 0.000000 -9.111555 3.037185 -3.037185
101 1 0.000000 -9.111555 3.037185 1.012395
102 1 0.000000 -9.111555 3.037185 5.061975
103 1 0.000000 -9.111555 3.037185 9.111555
104 1 0.000000 -9.111555 3.037185 13.161135
105 1 0.000000 -9.111555 7.086765 -15.185925
106 1 0.000000 -9.111555 7.086765 -11.136345
107 1 0.000000 -9.111555 7.086765 -7.086765
108 1 0.000000 -9.111555 7.086765 -3.037185
109 1 0.000000 -9.111555 7.086765 1.012395
110 1 0.000000 -9.111555 7.086765 5.061975
111 1 0.000000 -9.111555 7.086765 9.111555
112 1 0.000000 -9.111555 7.086765 13.161135
113 1 0.000000 -9.111555 11.136345 -15.185925
114 1 0.000000 -9.111555 11.136345 -11.136345
115 1 0.000000 -9.111555 11.136345 -7.086765
116 1 0.000000 -9.111555 11.136345 -3.037185
117 1 0.000000 -9.111555 11.136345 1.012395
118 1 0.000000 -9.111555 11.136345 5.061975
119 1 0.000000 -9.111555 11.136345 9.111555
120 1 0.000000 -9.111555 11.136345 13.161135
121 1 0.000000 -9.111555 15.185925 -15.185925
122 1 0.000000 -9.111555 15.185925 -11.136345
123 1 0.000000 -9.111555 15.185925 -7.086765
124 1 0.000000 -9.111555 15.185925 -3.037185
125 1 0.000000 -9.111555 15.185925 1.012395
126 1 0.000000 -9.111555 15.185925 5.061975
127 1 0.000000 -9.111555 15.185925 9.111555
128 1 0.000000 -9.111555 15.185925 13.161135
129 1 0.000000 -5.061975 -13.161135 -15.185925
130 1 0.000000 -5.061975 -13.161135 -11.136345
131 1 0.000000 -5.061975 -13.161135 -7.086765
132 1 0.000000 -5.061975 -13.161135 -3.037185
133 1 0.000000 -5.061975 -13.161135 1.012395
134 1 0.000000 -5.061975 -13.161135 5.061975
135 1 0.000000 -5.061975 -13.161135 9.111555
136 1 0.000000 -5.061975 -13.161135 13.161135
137 1 0.000000 -5.061975 -9.111555 -15.185925
138 1 0.000000 -5.061975 -9.111555 -11.136345
139 1 0.000000 -5.061975 -9.111555 -7.086765
140 1 0.000000 -5.061975 -9.111555 -3.037185
141 1 0.000000 -5.061975 -9.111555 1.012395
142 1 0.000000 -5.061975 -9.111555 5.061975
143 1 0.000000 -5.061975 -9.111555 9.111555
144 1 0.000000 -5.061975 -9.111555 13.161135
145 1 0.000000 -5.061975 -5.061975 -15.185925
146 1 0.000000 -5.061975 -5.061975 -11.136345
147 1 0.000000 -5.061975 -5.061975 -7.086765
148 1 0.000000 -5.061975 -5.061975 -3.037185
149 1 0.000000 -5.061975 -5.061975 1.012395
150 1 0.000000 -5.061975 -5.061975 5.061975
151 1 0.000000 -5.061975 -5.061975 9.111555
152 1 0.000000 -5.061975 -5.061975 13.161135
153 1 0.000000 -5.061975 -1.012395 -15.185925
154 1 0.000000 -5.061975 -1.012395 -11.136345
155 1 0.000000 -5.061975 -1.012395 -7.086765
156 1 0.000000 -5.061975 -1.012395 -3.037185
157 1 0.000000 -5.061975 -1.012395 1.012395
158 1 0.000000 -5.061975 -1.012395 5.061975
159 1 0.000000 -5.061975 -1.012395 9.111555
160 1 0.000000 -5.061975 -1.012395 13.161135
161 1 0.000000 -5.061975 3.037185 -15.185925
162 1 0.000000 -5.061975 3.037185 -11.136345
163 1 0.000000 -5.061975 3.037185 -7.086765
164 1 0.000000 -5.061975 3.037185 -3.037185
165 1 0.000000 -5.061975 3.037185 1.012395
166 1 0.000000 -5.061975 3.037185 5.061975
167 1 0.000000 -5.061975 3.037185 9.111555
168 1 0.000000 -5.061975 3.037185 13.161135
169 1 0.000000 -5.061975 7.086765 -15.185925
170 1 0.000000 -5.061975 7.086765 -11.136345
171 1 0.000000 -5.061975 7.086765 -7.086765
172 1 0.000000 -5.061975 7.086765 -3.037185
173 1 0.000000 -5.061975 7.086765 1.012395
174 1 0.000000 -5.061975 7.086765 5.061975
175 1 0.000000 -5.061975 7.086765 9.111555
176 1 0.000000 -5.061975 7.086765 13.161135
177 1 0.000000 -5.061975 11.136345 -15.185925
178 1 0.000000 -5.061975 11.136345 -11.136345
179 1 0.000000 -5.061975 11.136345 -7.086765
180 1 0.000000 -5.061975 11.136345 -3.037185
181 1 0.000000 -5.061975 11.136345 1.012395
182 1 0.000000 -5.061975 11.136345 5.061975
183 1 0.000000 -5.061975 11.136345 9.111555
184 1 0.000000 -5.061975 11.136345 13.161135
185 1 0.000000 -5.061975 15.185925 -15.185925
186 1 0.000000 -5.061975 15.185925 -11.136345
187 1 0.000000 -5.061975 15.185925 -7.086765
188 1 0.000000 -5.061975 15.185925 -3.037185
189 1 0.000000 -5.061975 15.185925 1.012395
190 1 0.000000 -5.061975 15.185925 5.061975
191 1 0.000000 -5.061975 15.185925 9.111555
192 1 0.000000 -5.061975 15.185925 13.161135
193 1 0.000000 -1.012395 -13.161135 -15.185925
194 1 0.000000 -1.012395 -13.161135 -11.136345
195 1 0.000000 -1.012395 -13.161135 -7.086765
196 1 0.000000 -1.012395 -13.161135 -3.037185
197 1 0.000000 -1.012395 -13.161135 1.012395
198 1 0.000000 -1.012395 -13.161135 5.061975
199 1 0.000000 -1.012395 -13.161135 9.111555
200 1 0.000000 -1.012395 -13.161135 13.161135
201 1 0.000000 -1.012395 -9.111555 -15.185925
202 1 0.000000 -1.012395 -9.111555 -11.136345
203 1 0.000000 -1.012395 -9.111555 -7.086765
204 1 0.000000 -1.012395 -9.111555 -3.037185
205 1 0.000000 -1.012395 -9.111555 1.012395
206 1 0.000000 -1.012395 -9.111555 5.061975
207 1 0.000000 -1.012395 -9.111555 9.111555
208 1 0.000000 -1.012395 -9.111555 13.161135
209 1 0.000000 -1.012395 -5.061975 -15.185925
210 1 0.000000 -1.012395 -5.061975 -11.136345
211 1 0.000000 -1.012395 -5.061975 -7.086765
212 1 0.000000 -1.012395 -5.061975 -3.037185
213 1 0.000000 -1.012395 -5.061975 1.012395
214 1 0.000000 -1.012395 -5.061975 5.061975
215 1 0.000000 -1.012395 -5.061975 9.111555
216 1 0.000000 -1.012395 -5.061975 13.161135
217 1 0.000000 -1.012395 -1.012395 -15.185925
218 1 0.000000 -1.012395 -1.012395 -11.136345
219 1 0.000000 -1.012395 -1.012395 -7.086765
220 1 0.000000 -1.012395 -1.012395 -3.037185
221 1 0.000000 -1.012395 -1.012395 1.012395
222 1 0.000000 -1.012395 -1.012395 5.061975
223 1 0.000000 -1.012395 -1.012395 9.111555
224 1 0.000000 -1.012395 -1.012395 13.161135
225 1 0.000000 -1.012395 3.037185 -15.185925
226 1 0.000000 -1.012395 3.037185 -11.136345
227 1 0.000000 -1.012395 3.037185 -7.086765
228 1 0.000000 -1.012395 3.037185 -3.037185
229 1 0.000000 -1.012395 3.037185 1.012395
230 1 0.000000 -1.012395 3.037185 5.061975
231 1 0.000000 -1.012395 3.037185 9.111555
232 1 0.000000 -1.012395 3.037185 13.161135
233 1 0.000000 -1.012395 7.086765 -15.185925
234 1 0.000000 -1.012395 7.086765 -11.136345
235 1 0.000000 -1.012395 7.086765 -7.086765
236 1 0.000000 -1.012395 7.086765 -3.037185
237 1 0.000000 -1.012395 7.086765 1.012395
238 1 0.000000 -1.012395 7.086765 5.061975
239 1 0.000000 -1.012395 7.086765 9.111555
240 1 0.000000 -1.012395 7.086765 13.161135
241 1 0.000000 -1.012395 11.136345 -15.185925
242 1 0.000000 -1.012395 11.136345 -11.136345
243 1 0.000000 -1.012395 11.136345 -7.086765
244 1 0.000000 -1.012395 11.136345 -3.037185
245 1 0.000000 -1.012395 11.136345 1.012395
246 1 0.000000 -1.012395 11.136345 5.061975
247 1 0.000000 -1.012395 11.136345 9.111555
248 1 0.000000 -1.012395 11.136345 13.161135
249 1 0.000000 -1.012395 15.185925 -15.185925
250 1 0.000000 -1.012395 15.185925 -11.136345
251 1 0.000000 -1.012395 15.185925 -7.086765
252 1 0.000000 -1.012395 15.185925 -3.037185
253 1 0.000000 -1.012395 15.185925 1.012395
254 1 0.000000 -1.012395 15.185925 5.061975
255 1 0.000000 -1.012395 15.185925 9.111555
256 1 0.000000 -1.012395 15.185925 13.161135
257 1 0.000000 3.037185 -13.161135 -15.185925
258 1 0.000000 3.037185 -13.161135 -11.136345
259 1 0.000000 3.037185 -13.161135 -7.086765
260 1 0.000000 3.037185 -13.161135 -3.037185
261 1 0.000000 3.037185 -13.161135 1.012395
262 1 0.000000 3.037185 -13.161135 5.061975
263 1 0.000000 3.037185 -13.161135 9.111555
264 1 0.000000 3.037185 -13.161135 13.161135
265 1 0.000000 3.037185 -9.111555 -15.185925
266 1 0.000000 3.037185 -9.111555 -11.136345
267 1 0.000000 3.037185 -9.111555 -7.086765
268 1 0.000000 3.037185 -9.111555 -3.037185
269 1 0.000000 3.037185 -9.111555 1.012395
270 1 0.000000 3.037185 -9.111555 5.061975
271 1 0.000000 3.037185 -9.111555 9.111555
272 1 0.000000 3.037185 -9.111555 13.161135
273 1 0.000000 3.037185 -5.061975 -15.185925
274 1 0.000000 3.037185 -5.061975 -11.136345
275 1 0.000000 3.037185 -5.061975 -7.086765
276 1 0.000000 3.037185 -5.061975 -3.037185
277 1 0.000000 3.037185 -5.061975 1.012395
278 1 0.000000 3.037185 -5.061975 5.061975
279 1 0.000000 3.037185 -5.061975 9.111555
280 1 0.000000 3.037185 -5.061975 13.161135
281 1 0.000000 3.037185 -1.012395 -15.185925
282 1 0.000000 3.037185 -1.012395 -11.136345
283 1 0.000000 3.037185 -1.012395 -7.086765
284 1 0.000000 3.037185 -1.012395 -3.037185
285 1 0.000000 3.037185 -1.012395 1.012395
286 1 0.000000 3.037185 -1.012395 5.061975
287 1 0.000000 3.037185 -1.012395 9.111555
288 1 0.000000 3.037185 -1.012395 13.161135
289 1 0.000000 3.037185 3.037185 -15.185925
290 1 0.000000 3.037185 3.037185 -11.136345
291 1 0.000000 3.037185 3.037185 -7.086765
292 1 0.000000 3.037185 3.037185 -3.037185
293 1 0.000000 3.037185 3.037185 1.012395
294 1 0.000000 3.037185 3.037185 5.061975
295 1 0.000000 3.037185 3.037185 9.111555
296 1 0.000000 3.037185 3.037185 13.161135
297 1 0.000000 3.037185 7.086765 -15.185925
298 1 0.000000 3.037185 7.086765 -11.136345
299 1 0.000000 3.037185 7.086765 -7.086765
300 1 0.000000 3.037185 7.086765 -3.037185
301 1 0.000000 3.037185 7.086765 1.012395
302 1 0.000000 3.037185 7.086765 5.061975
303 1 0.000000 3.037185 7.086765 9.111555
304 1 0.000000 3.037185 7.086765 13.161135
305 1 0.000000 3.037185 11.136345 -15.185925
306 1 0.000000 3.037185 11.136345 -11.136345
307 1 0.000000 3.037185 11.136345 -7.086765
308 1 0.000000 3.037185 11.136345 -3.037185
309 1 0.000000 3.037185 11.136345 1.012395
310 1 0.000000 3.037185 11.136345 5.061975
311 1 0.000000 3.037185 11.136345 9.111555
312 1 0.000000 3.037185 11.136345 13.161135
313 1 0.000000 3.037185 15.185925 -15.185925
314 1 0.000000 3.037185 15.185925 -11.136345
315 1 0.000000 3.037185 15.185925 -7.086765
316 1 0.000000 3.037185 15.185925 -3.037185
317 1 0.000000 3.037185 15.185925 1.012395
318 1 0.000000 3.037185 15.185925 5.061975
319 1 0.000000 3.037185 15.185925 9.111555
320 1 0.000000 3.037185 15.185925 13.161135
321 1 0.000000 7.086765 -13.161135 -15.185925
322 1 0.000000 7.086765 -13.161135 -11.136345
323 1 0.000000 7.086765 -13.161135 -7.086765
324 1 0.000000 7.086765 -13.161135 -3.037185
325 1 0.000000 7.086765 -13.161135 1.012395
326 1 0.000000 7.086765 -13.161135 5.061975
327 1 0.000000 7.086765 -13.161135 9.111555
328 1 0.000000 7.086765 -13.161135 13.161135
329 1 0.000000 7.086765 -9.111555 -15.185925
330 1 0.000000 7.086765 -9.111555 -11.136345
331 1 0.000000 7.086765 -9.111555 -7.086765
332 1 0.000000 7.086765 -9.111555 -3.037185
333 1 0.000000 7.086765 -9.111555 1.012395
334 1 0.000000 7.086765 -9.111555 5.061975
335 1 0.000000 7.086765 -9.111555 9.111555
336 1 0.000000 7.086765 -9.111555 13.161135
337 1 0.000000 7.086765 -5.061975 -15.185925
338 1 0.000000 7.086765 -5.061975 -11.136345
339 1 0.000000 7.086765 -5.061975 -7.086765
340 1 0.000000 7.086765 -5.061975 -3.037185
341 1 0.000000 7.086765 -5.061975 1.012395
342 1 0.000000 7.086765 -5.061975 5.061975
343 1 0.000000 7.086765 -5.061975 9.111555
344 1 0.000000 7.086765 -5.061975 13.161135
345 1 0.000000 7.086765 -1.012395 -15.185925
346 1 0.000000 7.086765 -1.012395 -11.136345
347 1 0.000000 7.086765 -1.012395 -7.086765
348 1 0.000000 7.086765 -1.012395 -3.037185
349 1 0.000000 7.086765 -1.012395 1.012395
350 1 0.000000 7.086765 -1.012395 5.061975
351 1 0.000000 7.086765 -1.012395 9.111555
352 1 0.000000 7.086765 -1.012395 13.161135
353 1 0.000000 7.086765 3.037185 -15.185925
354 1 0.000000 7.086765 3.037185 -11.136345
355 1 0.000000 7.086765 3.037185 -7.086765
356 1 0.000000 7.086765 3.037185 -3.037185
357 1 0.000000 7.086765 3.037185 1.012395
358 1 0.000000 7.086765 3.037185 5.061975
359 1 0.000000 7.086765 3.037185 9.111555
360 1 0.000000 7.086765 3.037185 13.161135
361 1 0.000000 7.086765 7.086765 -15.185925
362 1 0.000000 7.086765 7.086765 -11.136345
363 1 0.000000 7.086765 7.086765 -7.086765
364 1 0.000000 7.086765 7.086765 -3.037185
365 1 0.000000 7.086765 7.086765 1.012395
366 1 0.000000 7.086765 7.086765 5.061975
367 1 0.000000 7.086765 7.086765 9.111555
368 1 0.000000 7.086765 7.086765 13.161135
369 1 0.000000 7.086765 11.136345 -15.185925
370 1 0.000000 7.086765 11.136345 -11.136345
371 1 0.000000 7.086765 11.136345 -7.086765
372 1 0.000000 7.086765 11.136345 -3.037185
373 1 0.000000 7.086765 11.136345 1.012395
374 1 0.000000 7.086765 11.136345 5.061975
375 1 0.000000 7.086765 11.136345 9.111555
376 1 0.000000 7.086765 11.136345 13.161135
377 1 0.000000 7.086765 15.185925 -15.185925
378 1 0.000000 7.086765 15.185925 -11.136345
379 1 0.000000 7.086765 15.185925 -7.086765
380 1 0.000000 7.086765 15.185925 -3.037185
381 1 0.000000 7.086765 15.185925 1.012395
382 1 0.000000 7.086765 15.185925 5.061975
383 1 0.000000 7.086765 15.185925 9.111555
384 1 0.000000 7.086765 15.185925 13.161135
385 1 0.000000 11.136345 -13.161135 -15.185925
386 1 0.000000 11.136345 -13.161135 -11.136345
387 1 0.000000 11.136345 -13.161135 -7.086765
388 1 0.000000 11.136345 -13.161135 -3.037185
389 1 0.000000 11.136345 -13.161135 1.012395
390 1 0.000000 11.136345 -13.161135 5.061975
391 1 0.000000 11.136345 -13.161135 9.111555
392 1 0.000000 11.136345 -13.161135 13.161135
393 1 0.000000 11.136345 -9.111555 -15.185925
394 1 0.000000 11.136345 -9.111555 -11.136345
395 1 0.000000 11.136345 -9.111555 -7.086765
396 1 0.000000 11.136345 -9.111555 -3.037185
397 1 0.000000 11.136345 -9.111555 1.012395
398 1 0.000000 11.136345 -9.111555 5.061975
399 1 0.000000 11.136345 -9.111555 9.111555
400 1 0.000000 11.136345 -9.111555 13.161135
401 1 0.000000 11.136345 -5.061975 -15.185925
402 1 0.000000 11.136345 -5.061975 -11.136345
403 1 0.000000 11.136345 -5.061975 -7.086765
404 1 0.000000 11.136345 -5.061975 -3.037185
405 1 0.000000 11.136345 -5.061975 1.012395
406 1 0.000000 11.136345 -5.061975 5.061975
407 1 0.000000 11.136345 -5.061975 9.111555
408 1 0.000000 11.136345 -5.061975 13.161135
409 1 0.000000 11.136345 -1.012395 -15.185925
410 1 0.000000 11.136345 -1.012395 -11.136345
411 1 0.000000 11.136345 -1.012395 -7.086765
412 1 0.000000 11.136345 -1.012395 -3.037185
413 1 0.000000 11.136345 -1.012395 1.012395
414 1 0.000000 11.136345 -1.012395 5.061975
415 1 0.000000 11.136345 -1.012395 9.111555
416 1 0.000000 11.136345 -1.012395 13.161135
417 1 0.000000 11.136345 3.037185 -15.185925
418 1 0.000000 11.136345 3.037185 -11.136345
419 1 0.000000 11.136345 3.037185 -7.086765
420 1 0.000000 11.136345 3.037185 -3.037185
421 1 0.000000 11.136345 3.037185 1.012395
422 1 0.000000 11.136345 3.037185 5.061975
423 1 0.000000 11.136345 3.037185 9.111555
424 1 0.000000 11.136345 3.037185 13.161135
425 1 0.000000 11.136345 7.086765 -15.185925
426 1 0.000000 11.136345 7.086765 -11.136345
427 1 0.000000 11.136345 7.086765 -7.086765
428 1 0.000000 11.136345 7.086765 -3.037185
429 1 0.000000 11.136345 7.086765 1.012395
430 1 0.000000 11.136345 7.086765 5.061975
431 1 0.000000 11.136345 7.086765 9.111555
432 1 0.000000 11.136345 7.086765 13.161135
433 1 0.000000 11.136345 11.136345 -15.185925
434 1 0.000000 11.136345 11.136345 -11.136345
435 1 0.000000 11.136345 11.136345 -7.086765
436 1 0.000000 11.136345 11.136345 -3.037185
437 1 0.000000 11.136345 11.136345 1.012395
438 1 0.000000 11.136345 11.136345 5.061975
439 1 0.000000 11.136345 11.136345 9.111555
440 1 0.000000 11.136345 11.136345 13.161135
441 1 0.000000 11.136345 15.185925 -15.185925
442 1 0.000000 11.136345 15.185925 -11.136345
443 1 0.000000 11.136345 15.185925 -7.086765
444 1 0.000000 11.136345 15.185925 -3.037185
445 1 0.000000 11.136345 15.185925 1.012395
446 1 0.000000 11.136345 15.185925 5.061975
447 1 0.000000 11.136345 15.185925 9.111555
448 1 0.000000 11.136345 15.185925 13.161135
449 1 0.000000 15.185925 -13.161135 -15.185925
450 1 0.000000 15.185925 -13.161135 -11.136345
451 1 0.000000 15.185925 -13.161135 -7.086765
452 1 0.000000 15.185925 -13.161135 -3.037185
453 1 0.000000 15.185925 -13.161135 1.012395
454 1 0.000000 15.185925 -13.161135 5.061975
455 1 0.000000 15.185925 -13.161135 9.111555
456 1 0.000000 15.185925 -13.161135 13.161135
457 1 0.000000 15.185925 -9.111555 -15.185925
458 1 0.000000 15.185925 -9.111555 -11.136345
459 1 0.000000 15.185925 -9.111555 -7.086765
460 1 0.000000 15.185925 -9.111555 -3.037185
461 1 0.000000 15.185925 -9.111555 1.012395
462 1 0.000000 15.185925 -9.111555 5.061975
463 1 0.000000 15.185925 -9.111555 9.111555
464 1 0.000000 15.185925 -9.111555 13.161135
465 1 0.000000 15.185925 -5.061975 -15.185925
466 1 0.000000 15.185925 -5.061975 -11.136345
467 1 0.000000 15.185925 -5.061975 -7.086765
468 1 0.000000 15.185925 -5.061975 -3.037185
469 1 0.000000 15.185925 -5.061975 1.012395
470 1 0.000000 15.185925 -5.061975 5.061975
471 1 0.000000 15.185925 -5.061975 9.111555
472 1 0.000000 15.185925 -5.061975 13.161135
473 1 0.000000 15.185925 -1.012395 -15.185925
474 1 0.000000 15.185925 -1.012395 -11.136345
475 1 0.000000 15.185925 -1.012395 -7.086765
476 1 0.000000 15.185925 -1.012395 -3.037185
477 1 0.000000 15.185925 -1.012395 1.012395
478 1 0.000000 15.185925 -1.012395 5.061975
479 1 0.000000 15.185925 -1.012395 9.111555
480 1 0.000000 15.185925 -1.012395 13.161135
481 1 0.000000 15.185925 3.037185 -15.185925
482 1 0.000000 15.185925 3.037185 -11.136345
483 1 0.000000 15.185925 3.037185 -7.086765
484 1 0.000000 15.185925 3.037185 -3.037185
485 1 0.000000 15.185925 3.037185 1.012395
486 1 0.000000 15.185925 3.037185 5.061975
487 1 0.000000 15.185925 3.037185 9.111555
488 1 0.000000 15.185925 3.037185 13.161135
489 1 0.000000 15.185925 7.086765 -15.185925
490 1 0.000000 15.185925 7.086765 -11.136345
491 1 0.000000 15.185925 7.086765 -7.086765
492 1 0.000000 15.185925 7.086765 -3.037185
493 1 0.000000 15.185925 7.086765 1.012395
494 1 0.000000 15.185925 7.086765 5.061975
495 1 0.000000 15.185925 7.086765 9.111555
496 1 0.000000 15.185925 7.086765 13.161135
497 1 0.000000 15.185925 11.136345 -15.185925
498 1 0.000000 15.185925 11.136345 -11.136345
499 1 0.000000 15.185925 11.136345 -7.086765
500 1 0.000000 15.185925 11.136345 -3.037185
501 1 0.000000 15.185925 11.136345 1.012395
502 1 0.000000 15.185925 11.136345 5.061975
503 1 0.000000 15.185925 11.136345 9.111555
504 1 0.000000 15.185925 11.136345 13.161135
505 1 0.000000 15.185925 15.185925 -15.185925
506 1 0.000000 15.185925 15.185925 -11.136345
507 1 0.000000 15.185925 15.185925 -7.086765
508 1 0.000000 15.185925 15.185925 -3.037185
509 1 0.000000 15.185925 15.185925 1.012395
510 1 0.000000 15.185925 15.185925 5.061975
511 1 0.000000 15.185925 15.185925 9.111555
512 1 0.000000 15.185925 15.185925 13.161135
513 1 0.000000 -13.161135 -15.185925 -13.161135
514 1 0.000000 -13.161135 -15.185925 -9.111555
515 1 0.000000 -13.161135 -15.185925 -5.061975
516 1 0.000000 -13.161135 -15.185925 -1.012395
517 1 0.000000 -13.161135 -15.185925 3.037185
518 1 0.000000 -13.161135 -15.185925 7.086765
519 1 0.000000 -13.161135 -15.185925 11.136345
520 1 0.000000 -13.161135 -15.185925 15.185925
521 1 0.000000 -13.161135 -11.136345 -13.161135
522 1 0.000000 -13.161135 -11.136345 -9.111555
523 1 0.000000 -13.161135 -11.136345 -5.061975
524 1 0.000000 -13.161135 -11.136345 -1.012395
525 1 0.000000 -13.161135 -11.136345 3.037185
526 1 0.000000 -13.161135 -11.136345 7.086765
527 1 0.000000 -13.161135 -11.136345 11.136345
528 1 0.000000 -13.161135 -11.136345 15.185925
529 1 0.000000 -13.161135 -7.086765 -13.161135
530 1 0.000000 -13.161135 -7.086765 -9.111555
531 1 0.000000 -13.161135 -7.086765 -5.061975
532 1 0.000000 -13.161135 -7.086765 -1.012395
533 1 0.000000 -13.161135 -7.086765 3.037185
534 1 0.000000 -13.161135 -7.086765 7.086765
535 1 0.000000 -13.161135 -7.086765 11.136345
536 1 0.000000 -13.161135 -7.086765 15.185925
537 1 0.000000 -13.161135 -3.037185 -13.161135
538 1 0.000000 -13.161135 -3.037185 -9.111555
539 1 0.000000 -13.161135 -3.037185 -5.061975
540 1 0.000000 -13.161135 -3.037185 -1.012395
541 1 0.000000 -13.161135 -3.037185 3.037185
542 1 0.000000 -13.161135 -3.037185 7.086765
543 1 0.000000 -13.161135 -3.037185 11.136345
544 1 0.000000 -13.161135 -3.037185 15.185925
545 1 0.000000 -13.161135 1.012395 -13.161135
546 1 0.000000 -13.161135 1.012395 -9.111555
547 1 0.000000 -13.161135 1.012395 -5.061975
548 1 0.000000 -13.161135 1.012395 -1.012395
549 1 0.000000 -13.161135 1.012395 3.037185
550 1 0.000000 -13.161135 1.012395 7.086765
551 1 0.000000 -13.161135 1.012395 11.136345
552 1 0.000000 -13.161135 1.012395 15.185925
553 1 0.000000 -13.161135 5.061975 -13.161135
554 1 0.000000 -13.161135 5.061975 -9.111555
555 1 0.000000 -13.161135 5.061975 -5.061975
556 1 0.000000 -13.161135 5.061975 -1.012395
557 1 0.000000 -13.161135 5.061975 3.037185
558 1 0.000000 -13.161135 5.061975 7.086765
559 1 0.000000 -13.161135 5.061975 11.136345
560 1 0.000000 -13.161135 5.061975 15.185925
561 1 0.000000 -13.161135 9.111555 -13.161135
562 1 0.000000 -13.161135 9.111555 -9.111555
563 1 0.000000 -13.161135 9.111555 -5.061975
564 1 0.000000 -13.161135 9.111555 -1.012395
565 1 0.000000 -13.161135 9.111555 3.037185
566 1 0.000000 -13.161135 9.111555 7.086765
567 1 0.000000 -13.161135 9.111555 11.136345
568 1 0.000000 -13.161135 9.111555 15.185925
569 1 0.000000 -13.161135 13.161135 -13.161135
570 1 0.000000 -13.161135 13.161135 -9.111555
571 1 0.000000 -13.161135 13.161135 -5.061975
572 1 0.000000 -13.161135 13.161135 -1.012395
573 1 0.000000 -13.161135 13.161135 3.037185
574 1 0.000000 -13.161135 13.161135 7.086765
575 1 0.000000 -13.161135 13.161135 11.136345
576 1 0.000000 -13.161135 13.161135 15.185925
577 1 0.000000 -9.111555 -15.185925 -13.161135
578 1 0.000000 -9.111555 -15.185925 -9.111555
579 1 0.000000 -9.111555 -15.185925 -5.061975
580 1 0.000000 -9.111555 -15.185925 -1.012395
581 1 0.000000 -9.111555 -15.185925 3.037185
582 1 0.000000 -9.111555 -15.185925 7.086765
583 1 0.000000 -9.111555 -15.185925 11.136345
584 1 0.000000 -9.111555 -15.185925 15.185925
585 1 0.000000 -9.111555 -11.136345 -13.161135
586 1 0.000000 -9.111555 -11.136345 -9.111555
587 1 0.000000 -9.111555 -11.136345 -5.061975
588 1 0.000000 -9.111555 -11.136345 -1.012395
589 1 0.000000 -9.111555 -11.136345 3.037185
590 1 0.000000 -9.111555 -11.136345 7.086765
591 1 0.000000 -9.111555 -11.136345 11.136345
592 1 0.000000 -9.111555 -11.136345 15.185925
593 1 0.000000 -9.111555 -7.086765 -13.161135
594 1 0.000000 -9.111555 -7.086765 -9.111555
595 1 0.000000 -9.111555 -7.086765 -5.061975
596 1 0.000000 -9.111555 -7.086765 -1.012395
597 1 0.000000 -9.111555 -7.086765 3.037185
598 1 0.000000 -9.111555 -7.086765 7.086765
599 1 0.000000 -9.111555 -7.086765 11.136345
600 1 0.000000 -9.111555 -7.086765 15.185925
601 1 0.000000 -9.111555 -3.037185 -13.161135
602 1 0.000000 -9.111555 -3.037185 -9.111555
603 1 0.000000 -9.111555 -3.037185 -5.061975
604 1 0.000000 -9.111555 -3.037185 -1.012395
605 1 0.000000 -9.111555 -3.037185 3.037185
606 1 0.000000 -9.111555 -3.037185 7.086765
607 1 0.000000 -9.111555 -3.037185 11.136345
608 1 0.000000 -9.111555 -3.037185 15.185925
609 1 0.000000 -9.111555 1.012395 -13.161135
610 1 0.000000 -9.111555 1.012395 -9.111555
611 1 0.000000 -9.111555 1.012395 -5.061975
612 1 0.000000 -9.111555 1.012395 -1.012395
613 1 0.000000 -9.111555 1.012395 3.037185
614 1 0.000000 -9.111555 1.012395 7.086765
615 1 0.000000 -9.111555 1.012395 11.136345
616 1 0.000000 -9.111555 1.012395 15.185925
617 1 0.000000 -9.111555 5.061975 -13.161135
618 1 0.000000 -9.111555 5.061975 -9.111555
619 1 0.000000 -9.111555 5.061975 -5.061975
620 1 0.000000 -9.111555 5.061975 -1.012395
621 1 0.000000 -9.111555 5.061975 3.037185
622 1 0.000000 -9.111555 5.061975 7.086765
623 1 0.000000 -9.111555 5.061975 11.136345
624 1 0.000000 -9.111555 5.061975 15.185925
625 1 0.000000 -9.111555 9.111555 -13.161135
626 1 0.000000 -9.111555 9.111555 -9.111555
627 1 0.000000 -9.111555 9.111555 -5.061975
628 1 0.000000 -9.111555 9.111555 -1.012395
629 1 0.000000 -9.111555 9.111555 3.037185
630 1 0.000000 -9.111555 9.111555 7.086765
631 1 0.000000 -9.111555 9.111555 11.136345
632 1 0.000000 -9.111555 9.111555 15.185925
633 1 0.000000 -9.111555 13.161135 -13.161135
634 1 0.000000 -9.111555 13.161135 -9.111555
635 1 0.000000 -9.111555 13.161135 -5.061975
636 1 0.000000 -9.111555 13.161135 -1.012395
637 1 0.000000 -9.111555 13.161135 3.037185
638 1 0.000000 -9.111555 13.161135 7.086765
639 1 0.000000 -9.111555 13.161135 11.136345
640 1 0.000000 -9.111555 13.161135 15.185925
641 1 0.000000 -5.061975 -15.185925 -13.161135
642 1 0.000000 -5.061975 -15.185925 -9.111555
643 1 0.000000 -5.061975 -15.185925 -5.061975
644 1 0.000000 -5.061975 -15.185925 -1.012395
645 1 0.000000 -5.061975 -15.185925 3.037185
646 1 0.000000 -5.061975 -15.185925 7.086765
647 1 0.000000 -5.061975 -15.185925 11.136345
648 1 0.000000 -5.061975 -15.185925 15.185925
649 1 0.000000 -5.061975 -11.136345 -13.161135
650 1 0.000000 -5.061975 -11.136345 -9.111555
651 1 0.000000 -5.061975 -11.136345 -5.061975
652 1 0.000000 -5.061975 -11.136345 -1.012395
653 1 0.000000 -5.061975 -11.136345 3.037185
654 1 0.000000 -5.061975 -11.136345 7.086765
655 1 0.000000 -5.061975 -11.136345 11.136345
656 1 0.000000 -5.061975 -11.136345 15.185925
657 1 0.000000 -5.061975 -7.086765 -13.161135
658 1 0.000000 -5.061975 -7.086765 -9.111555
659 1 0.000000 -5.061975 -7.086765 -5.061975
660 1 0.000000 -5.061975 -7.086765 -1.012395
661 1 0.000000 -5.061975 -7.086765 3.037185
662 1 0.000000 -5.061975 -7.086765 7.086765
663 1 0.000000 -5.061975 -7.086765 11.136345
664 1 0.000000 -5.061975 -7.086765 15.185925
665 1 0.000000 -5.061975 -3.037185 -13.161135
666 1 0.000000 -5.061975 -3.037185 -9.111555
667 1 0.000000 -5.061975 -3.037185 -5.061975
668 1 0.000000 -5.061975 -3.037185 -1.012395
669 1 0.000000 -5.061975 -3.037185 3.037185
670 1 0.000000 -5.061975 -3.037185 7.086765
671 1 0.000000 -5.061975 -3.037185 11.136345
672 1 0.000000 -5.061975 -3.037185 15.185925
673 1 0.000000 -5.061975 1.012395 -13.161135
674 1 0.000000 -5.061975 1.012395 -9.111555
675 1 0.000000 -5.061975 1.012395 -5.061975
676 1 0.000000 -5.061975 1.012395 -1.012395
677 1 0.000000 -5.061975 1.012395 3.037185
678 1 0.000000 -5.061975 1.012395 7.086765
679 1 0.000000 -5.061975 1.012395 11.136345
680 1 0.000000 -5.061975 1.012395 15.185925
681 1 0.000000 -5.061975 5.061975 -13.161135
682 1 0.000000 -5.061975 5.061975 -9.111555
683 1 0.000000 -5.061975 5.061975 -5.061975
684 1 0.000000 -5.061975 5.061975 -1.012395
685 1 0.000000 -5.061975 5.061975 3.037185
686 1 0.000000 -5.061975 5.061975 7.086765
687 1 0.000000 -5.061975 5.061975 11.136345
688 1 0.000000 -5.061975 5.061975 15.185925
689 1 0.000000 -5.061975 9.111555 -13.161135
690 1 0.000000 -5.061975 9.111555 -9.111555
691 1 0.000000 -5.061975 9.111555 -5.061975
692 1 0.000000 -5.061975 9.111555 -1.012395
693 1 0.000000 -5.061975 9.111555 3.037185
694 1 0.000000 -5.061975 9.111555 7.086765
695 1 0.000000 -5.061975 9.111555 11.136345
696 1 0.000000 -5.061975 9.111555 15.185925
697 1 0.000000 -5.061975 13.161135 -13.161135
698 1 0.000000 -5.061975 13.161135 -9.111555
699 1 0.000000 -5.061975 13.161135 -5.061975
700 1 0.000000 -5.061975 13.161135 -1.012395
701 1 0.000000 -5.061975 13.161135 3.037185
702 1 0.000000 -5.061975 13.161135 7.086765
703 1 0.000000 -5.061975 13.161135 11.136345
704 1 0.000000 -5.061975 13.161135 15.185925
705 1 0.000000 -1.012395 -15.185925 -13.161135
706 1 0.000000 -1.012395 -15.185925 -9.111555
707 1 0.000000 -1.012395 -15.185925 -5.061975
708 1 0.000000 -1.012395 -15.185925 -1.012395
709 1 0.000000 -1.012395 -15.185925 3.037185
710 1 0.000000 -1.012395 -15.185925 7.086765
711 1 0.000000 -1.012395 -15.185925 11.136345
712 1 0.000000 -1.012395 -15.185925 15.185925
713 1 0.000000 -1.012395 -11.136345 -13.161135
714 1 0.000000 -1.012395 -11.136345 -9.111555
715 1 0.000000 -1.012395 -11.136345 -5.061975
716 1 0.000000 -1.012395 -11.136345 -1.012395
717 1 0.000000 -1.012395 -11.136345 3.037185
718 1 0.000000 -1.012395 -11.136345 7.086765
719 1 0.000000 -1.012395 -11.136345 11.136345
720 1 0.000000 -1.012395 -11.136345 15.185925
721 1 0.000000 -1.012395 -7.086765 -13.161135
722 1 0.000000 -1.012395 -7.086765 -9.111555
723 1 0.000000 -1.012395 -7.086765 -5.061975
724 1 0.000000 -1.012395 -7.086765 -1.012395
725 1 0.000000 -1.012395 -7.086765 3.037185
726 1 0.000000 -1.012395 -7.086765 7.086765
727 1 0.000000 -1.012395 -7.086765 11.136345
728 1 0.000000 -1.012395 -7.086765 15.185925
729 1 0.000000 -1.012395 -3.037185 -13.161135
730 1 0.000000 -1.012395 -3.037185 -9.111555
731 1 0.000000 -1.012395 -3.037185 -5.061975
732 1 0.000000 -1.012395 -3.037185 -1.012395
733 1 0.000000 -1.012395 -3.037185 3.037185
734 1 0.000000 -1.012395 -3.037185 7.086765
735 1 0.000000 -1.012395 -3.037185 11.136345
736 1 0.000000 -1.012395 -3.037185 15.185925
737 1 0.000000 -1.012395 1.012395 -13.161135
738 1 0.000000 -1.012395 1.012395 -9.111555
739 1 0.000000 -1.012395 1.012395 -5.061975
740 1 0.000000 -1.012395 1.012395 -1.012395
741 1 0.000000 -1.012395 1.012395 3.037185
742 1 0.000000 -1.012395 1.012395 7.086765
743 1 0.000000 -1.012395 1.012395 11.136345
744 1 0.000000 -1.012395 1.012395 15.185925
745 1 0.000000 -1.012395 5.061975 -13.161135
746 1 0.000000 -1.012395 5.061975 -9.111555
747 1 0.000000 -1.012395 5.061975 -5.061975
748 1 0.000000 -1.012395 5.061975 -1.012395
749 1 0.000000 -1.012395 5.061975 3.037185
750 1 0.000000 -1.012395 5.061975 7.086765
751 1 0.000000 -1.012395 5.061975 11.136345
752 1 0.000000 -1.012395 5.061975 15.185925
753 1 0.000000 -1.012395 9.111555 -13.161135
754 1 0.000000 -1.012395 9.111555 -9.111555
755 1 0.000000 -1.012395 9.111555 -5.061975
756 1 0.000000 -1.012395 9.111555 -1.012395
757 1 0.000000 -1.012395 9.111555 3.037185
758 1 0.000000 -1.012395 9.111555 7.086765
759 1 0.000000 -1.012395 9.111555 11.136345
760 1 0.000000 -1.012395 9.111555 15.185925
761 1 0.000000 -1.012395 13.161135 -13.161135
762 1 0.000000 -1.012395 13.161135 -9.111555
763 1 0.000000 -1.012395 13.161135 -5.061975
764 1 0.000000 -1.012395 13.161135 -1.012395
765 1 0.000000 -1.012395 13.161135 3.037185
766 1 0.000000 -1.012395 13.161135 7.086765
767 1 0.000000 -1.012395 13.161135 11.136345
768 1 0.000000 -1.012395 13.161135 15.185925
769 1 0.000000 3.037185 -15.185925 -13.161135
770 1 0.000000 3.037185 -15.185925 -9.111555
771 1 0.000000 3.037185 -15.185925 -5.061975
772 1 0.000000 3.037185 -15.185925 -1.012395
773 1 0.000000 3.037185 -15.185925 3.037185
774 1 0.000000 3.037185 -15.185925 7.086765
775 1 0.000000 3.037185 -15.185925 11.136345
776 1 0.000000 3.037185 -15.185925 15.185925
777 1 0.000000 3.037185 -11.136345 -13.161135
778 1 0.000000 3.037185 -11.136345 -9.111555
779 1 0.000000 3.037185 -11.136345 -5.061975
780 1 0.000000 3.037185 -11.136345 -1.012395
781 1 0.000000 3.037185 -11.136345 3.037185
782 1 0.000000 3.037185 -11.136345 7.086765
783 1 0.000000 3.037185 -11.136345 11.136345
784 1 0.000000 3.037185 -11.136345 15.185925
785 1 0.000000 3.037185 -7.086765 -13.161135
786 1 0.000000 3.037185 -7.086765 -9.111555
787 1 0.000000 3.037185 -7.086765 -5.061975
788 1 0.000000 3.037185 -7.086765 -1.012395
789 1 0.000000 3.037185 -7.086765 3.037185
790 1 0.000000 3.037185 -7.086765 7.086765
791 1 0.000000 3.037185 -7.086765 11.136345
792 1 0.000000 3.037185 -7.086765 15.185925
793 1 0.000000 3.037185 -3.037185 -13.161135
794 1 0.000000 3.037185 -3.037185 -9.111555
795 1 0.000000 3.037185 -3.037185 -5.061975
796 1 0.000000 3.037185 -3.037185 -1.012395
797 1 0.000000 3.037185 -3.037185 3.037185
798 1 0.000000 3.037185 -3.037185 7.086765
799 1 0.000000 3.037185 -3.037185 11.136345
800 1 0.000000 3.037185 -3.037185 15.185925
801 1 0.000000 3.037185 1.012395 -13.161135
802 1 0.000000 3.037185 1.012395 -9.111555
803 1 0.000000 3.037185 1.012395 -5.061975
804 1 0.000000 3.037185 1.012395 -1.012395
805 1 0.000000 3.037185 1.012395 3.037185
806 1 0.000000 3.037185 1.012395 7.086765
807 1 0.000000 3.037185 1.012395 11.136345
808 1 0.000000 3.037185 1.012395 15.185925
809 1 0.000000 3.037185 5.061975 -13.161135
810 1 0.000000 3.037185 5.061975 -9.111555
811 1 0.000000 3.037185 5.061975 -5.061975
812 1 0.000000 3.037185 5.061975 -1.012395
813 1 0.000000 3.037185 5.061975 3.037185
814 1 0.000000 3.037185 5.061975 7.086765
815 1 0.000000 3.037185 5.061975 11.136345
816 1 0.000000 3.037185 5.061975 15.185925
817 1 0.000000 3.037185 9.111555 -13.161135
818 1 0.000000 3.037185 9.111555 -9.111555
819 1 0.000000 3.037185 9.111555 -5.061975
820 1 0.000000 3.037185 9.111555 -1.012395
821 1 0.000000 3.037185 9.111555 3.037185
822 1 0.000000 3.037185 9.111555 7.086765
823 1 0.000000 3.037185 9.111555 11.136345
824 1 0.000000 3.037185 9.111555 15.185925
825 1 0.000000 3.037185 13.161135 -13.161135
826 1 0.000000 3.037185 13.161135 -9.111555
827 1 0.000000 3.037185 13.161135 -5.061975
828 1 0.000000 3.037185 13.161135 -1.012395
829 1 0.000000 3.037185 13.161135 3.037185
830 1 0.000000 3.037185 13.161135 7.086765
831 1 0.000000 3.037185 13.161135 11.136345
832 1 0.000000 3.037185 13.161135 15.185925
833 1 0.000000 7.086765 -15.185925 -13.161135
834 1 0.000000 7.086765 -15.185925 -9.111555
835 1 0.000000 7.086765 -15.185925 -5.061975
836 1 0.000000 7.086765 -15.185925 -1.012395
837 1 0.000000 7.086765 -15.185925 3.037185
838 1 0.000000 7.086765 -15.185925 7.086765
839 1 0.000000 7.086765 -15.185925 11.136345
840 1 0.000000 7.086765 -15.185925 15.185925
841 1 0.000000 7.086765 -11.136345 -13.161135
842 1 0.000000 7.086765 -11.136345 -9.111555
843 1 0.000000 7.086765 -11.136345 -5.061975
844 1 0.000000 7.086765 -11.136345 -1.012395
845 1 0.000000 7.086765 -11.136345 3.037185
846 1 0.000000 7.086765 -11.136345 7.086765
847 1 0.000000 7.086765 -11.136345 11.136345
848 1 0.000000 7.086765 -11.136345 15.185925
849 1 0.000000 7.086765 -7.086765 -13.161135
850 1 0.000000 7.086765 -7.086765 -9.111555
851 1 0.000000 7.086765 -7.086765 -5.061975
852 1 0.000000 7.086765 -7.086765 -1.012395
853 1 0.000000 7.086765 -7.086765 3.037185
854 1 0.000000 7.086765 -7.086765 7.086765
855 1 0.000000 7.086765 -7.086765 11.136345
856 1 0.000000 7.086765 -7.086765 15.185925
857 1 0.000000 7.086765 -3.037185 -13.161135
858 1 0.000000 7.086765 -3.037185 -9.111555
859 1 0.000000 7.086765 -3.037185 -5.061975
860 1 0.000000 7.086765 -3.037185 -1.012395
861 1 0.000000 7.086765 -3.037185 3.037185
862 1 0.000000 7.086765 -3.037185 7.086765
863 1 0.000000 7.086765 -3.037185 11.136345
864 1 0.000000 7.086765 -3.037185 15.185925
865 1 0.000000 7.086765 1.012395 -13.161135
866 1 0.000000 7.086765 1.012395 -9.111555
867 1 0.000000 7.086765 1.012395 -5.061975
868 1 0.000000 7.086765 1.012395 -1.012395
869 1 0.000000 7.086765 1.012395 3.037185
870 1 0.000000 7.086765 1.012395 7.086765
871 1 0.000000 7.086765 1.012395 11.136345
872 1 0.000000 7.086765 1.012395 15.185925
873 1 0.000000 7.086765 5.061975 -13.161135
874 1 0.000000 7.086765 5.061975 -9.111555
875 1 0.000000 7.086765 5.061975 -5.061975
876 1 0.000000 7.086765 5.061975 -1.012395
877 1 0.000000 7.086765 5.061975 3.037185
878 1 0.000000 7.086765 5.061975 7.086765
879 1 0.000000 7.086765 5.061975 11.136345
880 1 0.000000 7.086765 5.061975 15.185925
881 1 0.000000 7.086765 9.111555 -13.161135
882 1 0.000000 7.086765 9.111555 -9.111555
883 1 0.000000 7.086765 9.111555 -5.061975
884 1 0.000000 7.086765 9.111555 -1.012395
885 1 0.000000 7.086765 9.111555 3.037185
886 1 0.000000 7.086765 9.111555 7.086765
887 1 0.000000 7.086765 9.111555 11.136345
888 1 0.000000 7.086765 9.111555 15.185925
889 1 0.000000 7.086765 13.161135 -13.161135
890 1 0.000000 7.086765 13.161135 -9.111555
891 1 0.000000 7.086765 13.161135 -5.061975
892 1 0.000000 7.086765 13.161135 -1.012395
893 1 0.000000 7.086765 13.161135 3.037185
894 1 0.000000 7.086765 13.161135 7.086765
895 1 0.000000 7.086765 13.161135 11.136345
896 1 0.000000 7.086765 13.161135 15.185925
897 1 0.000000 11.136345 -15.185925 -13.161135
898 1 0.000000 11.136345 -15.185925 -9.111555
899 1 0.000000 11.136345 -15.185925 -5.061975
900 1 0.000000 11.136345 -15.185925 -1.012395
901 1 0.000000 11.136345 -15.185925 3.037185
902 1 0.000000 11.136345 -15.185925 7.086765
903 1 0.000000 11.136345 -15.185925 11.136345
904 1 0.000000 11.136345 -15.185925 15.185925
905 1 0.000000 11.136345 -11.136345 -13.161135
906 1 0.000000 11.136345 -11.136345 -9.111555
907 1 0.000000 11.136345 -11.136345 -5.061975
908 1 0.000000 11.136345 -11.136345 -1.012395
909 1 0.000000 11.136345 -11.136345 3.037185
910 1 0.000000 11.136345 -11.136345 7.086765
911 1 0.000000 11.136345 -11.136345 11.136345
912 1 0.000000 11.136345 -11.136345 15.185925
913 1 0.000000 11.136345 -7.086765 -13.161135
914 1 0.000000 11.136345 -7.086765 -9.111555
915 1 0.000000 11.136345 -7.086765 -5.061975
916 1 0.000000 11.136345 -7.086765 -1.012395
917 1 0.000000 11.136345 -7.086765 3.037185
918 1 0.000000 11.136345 -7.086765 7.086765
919 1 0.000000 11.136345 -7.086765 11.136345
920 1 0.000000 11.136345 -7.086765 15.185925
921 1 0.000000 11.136345 -3.037185 -13.161135
922 1 0.000000 11.136345 -3.037185 -9.111555
923 1 0.000000 11.136345 -3.037185 -5.061975
924 1 0.000000 11.136345 -3.037185 -1.012395
925 1 0.000000 11.136345 -3.037185 3.037185
926 1 0.000000 11.136345 -3.037185 7.086765
927 1 0.000000 11.136345 -3.037185 11.136345
928 1 0.000000 11.136345 -3.037185 15.185925
929 1 0.000000 11.136345 1.012395 -13.161135
930 1 0.000000 11.136345 1.012395 -9.111555
931 1 0.000000 11.136345 1.012395 -5.061975
932 1 0.000000 11.136345 1.012395 -1.012395
933 1 0.000000 11.136345 1.012395 3.037185
934 1 0.000000 11.136345 1.012395 7.086765
935 1 0.000000 11.136345 1.012395 11.136345
936 1 0.000000 11.136345 1.012395 15.185925
937 1 0.000000 11.136345 5.061975 -13.161135
938 1 0.000000 11.136345 5.061975 -9.111555
939 1 0.000000 11.136345 5.061975 -5.061975
940 1 0.000000 11.136345 5.061975 -1.012395
941 1 0.000000 11.136345 5.061975 3.037185
942 1 0.000000 11.136345 5.061975 7.086765
943 1 0.000000 11.136345 5.061975 11.136345
944 1 0.000000 11.136345 5.061975 15.185925
945 1 0.000000 11.136345 9.111555 -13.161135
946 1 0.000000 11.136345 9.111555 -9.111555
947 1 0.000000 11.136345 9.111555 -5.061975
948 1 0.000000 11.136345 9.111555 -1.012395
949 1 0.000000 11.136345 9.111555 3.037185
950 1 0.000000 11.136345 9.111555 7.086765
951 1 0.000000 11.136345 9.111555 11.136345
952 1 0.000000 11.136345 9.111555 15.185925
953 1 0.000000 11.136345 13.161135 -13.161135
954 1 0.000000 11.136345 13.161135 -9.111555
955 1 0.000000 11.136345 13.161135 -5.061975
956 1 0.000000 11.136345 13.161135 -1.012395
957 1 0.000000 11.136345 13.161135 3.037185
958 1 0.000000 11.136345 13.161135 7.086765
959 1 0.000000 11.136345 13.161135 11.136345
960 1 0.000000 11.136345 13.161135 15.185925
961 1 0.000000 15.185925 -15.185925 -13.161135
962 1 0.000000 15.185925 -15.185925 -9.111555
963 1 0.000000 15.185925 -15.185925 -5.061975
964 1 0.000000 15.185925 -15.185925 -1.012395
965 1 0.000000 15.185925 -15.185925 3.037185
966 1 0.000000 15.185925 -15.185925 7.086765
967 1 0.000000 15.185925 -15.185925 11.136345
968 1 0.000000 15.185925 -15.185925 15.185925
969 1 0.000000 15.185925 -11.136345 -13.161135
970 1 0.000000 15.185925 -11.136345 -9.111555
971 1 0.000000 15.185925 -11.136345 -5.061975
972 1 0.000000 15.185925 -11.136345 -1.012395
973 1 0.000000 15.185925 -11.136345 3.037185
974 1 0.000000 15.185925 -11.136345 7.086765
975 1 0.000000 15.185925 -11.136345 11.136345
976 1 0.000000 15.185925 -11.136345 15.185925
977 1 0.000000 15.185925 -7.086765 -13.161135
978 1 0.000000 15.185925 -7.086765 -9.111555
979 1 0.000000 15.185925 -7.086765 -5.061975
980 1 0.000000 15.185925 -7.086765 -1.012395
981 1 0.000000 15.185925 -7.086765 3.037185
982 1 0.000000 15.185925 -7.086765 7.086765
983 1 0.000000 15.185925 -7.086765 11.136345
984 1 0.000000 15.185925 -7.086765 15.185925
985 1 0.000000 15.185925 -3.037185 -13.161135
986 1 0.000000 15.185925 -3.037185 -9.111555
987 1 0.000000 15.185925 -3.037185 -5.061975
988 1 0.000000 15.185925 -3.037185 -1.012395
989 1 0.000000 15.185925 -3.037185 3.037185
990 1 0.000000 15.185925 -3.037185 7.086765
991 1 0.000000 15.185925 -3.037185 11.136345
992 1 0.000000 15.185925 -3.037185 15.185925
993 1 0.000000 15.185925 1.012395 -13.161135
994 1 0.000000 15.185925 1.012395 -9.111555
995 1 0.000000 15.185925 1.012395 -5.061975
996 1 0.000000 15.185925 1.012395 -1.012395
997 1 0.000000 15.185925 1.012395 3.037185
998 1 0.000000 15.185925 1.012395 7.086765
999 1 0.000000 15.185925 1.012395 11.136345
1000 1 0.000000 15.185925 1.012395 15.185925
1001 1 0.000000 15.185925 5.061975 -13.161135
1002 1 0.000000 15.185925 5.061975 -9.111555
1003 1 0.000000 15.185925 5.061975 -5.061975
1004 1 0.000000 15.185925 5.061975 -1.012395
1005 1 0.000000 15.185925 5.061975 3.037185
1006 1 0.000000 15.185925 5.061975 7.086765
1007 1 0.000000 15.185925 5.061975 11.136345
1008 1 0.000000 15.185925 5.061975 15.185925
1009 1 0.000000 15.185925 9.111555 -13.161135
1010 1 0.000000 15.185925 9.111555 -9.111555
1011 1 0.000000 15.185925 9.111555 -5.061975
1012 1 0.000000 15.185925 9.111555 -1.012395
1013 1 0.000000 15.185925 9.111555 3.037185
1014 1 0.000000 15.185925 9.111555 7.086765
1015 1 0.000000 15.185925 9.111555 11.136345
1016 1 0.000000 15.185925 9.111555 15.185925
1017 1 0.000000 15.185925 13.161135 -13.161135
1018 1 0.000000 15.185925 13.161135 -9.111555
1019 1 0.000000 15.185925 13.161135 -5.061975
1020 1 0.000000 15.185925 13.161135 -1.012395
1021 1 0.000000 15.185925 13.161135 3.037185
1022 1 0.000000 15.185925 13.161135 7.086765
1023 1 0.000000 15.185925 13.161135 11.136345
1024 1 0.000000 15.185925 13.161135 15.185925
1025 1 0.000000 -15.185925 -13.161135 -13.161135
1026 1 0.000000 -15.185925 -13.161135 -9.111555
1027 1 0.000000 -15.185925 -13.161135 -5.061975
1028 1 0.000000 -15.185925 -13.161135 -1.012395
1029 1 0.000000 -15.185925 -13.161135 3.037185
1030 1 0.000000 -15.185925 -13.161135 7.086765
1031 1 0.000000 -15.185925 -13.161135 11.136345
1032 1 0.000000 -15.185925 -13.161135 15.185925
1033 1 0.000000 -15.185925 -9.111555 -13.161135
1034 1 0.000000 -15.185925 -9.111555 -9.111555
1035 1 0.000000 -15.185925 -9.111555 -5.061975
1036 1 0.000000 -15.185925 -9.111555 -1.012395
1037 1 0.000000 -15.185925 -9.111555 3.037185
1038 1 0.000000 -15.185925 -9.111555 7.086765
1039 1 0.000000 -15.185925 -9.111555 11.136345
1040 1 0.000000 -15.185925 -9.111555 15.185925
1041 1 0.000000 -15.185925 -5.061975 -13.161135
1042 1 0.000000 -15.185925 -5.061975 -9.111555
1043 1 0.000000 -15.185925 -5.061975 -5.061975
1044 1 0.000000 -15.185925 -5.061975 -1.012395
1045 1 0.000000 -15.185925 -5.061975 3.037185
1046 1 0.000000 -15.185925 -5.061975 7.086765
1047 1 0.000000 -15.185925 -5.061975 11.136345
1048 1 0.000000 -15.185925 -5.061975 15.185925
1049 1 0.000000 -15.185925 -1.012395 -13.161135
1050 1 0.000000 -15.185925 -1.012395 -9.111555
1051 1 0.000000 -15.185925 -1.012395 -5.061975
1052 1 0.000000 -15.185925 -1.012395 -1.012395
1053 1 0.000000 -15.185925 -1.012395 3.037185
1054 1 0.000000 -15.185925 -1.012395 7.086765
1055 1 0.000000 -15.185925 -1.012395 11.136345
1056 1 0.000000 -15.185925 -1.012395 15.185925
1057 1 0.000000 -15.185925 3.037185 -13.161135
1058 1 0.000000 -15.185925 3.037185 -9.111555
1059 1 0.000000 -15.185925 3.037185 -5.061975
1060 1 0.000000 -15.185925 3.037185 -1.012395
1061 1 0.000000 -15.185925 3.037185 3.037185
1062 1 0.000000 -15.185925 3.037185 7.086765
1063 1 0.000000 -15.185925 3.037185 11.136345
1064 1 0.000000 -15.185925 3.037185 15.185925
1065 1 0.000000 -15.185925 7.086765 -13.161135
1066 1 0.000000 -15.185925 7.086765 -9.111555
1067 1 0.000000 -15.185925 7.086765 -5.061975
1068 1 0.000000 -15.185925 7.086765 -1.012395
1069 1 0.000000 -15.185925 7.086765 3.037185
1070 1 0.000000 -15.185925 7.086765 7.086765
1071 1 0.000000 -15.185925 7.086765 11.136345
1072 1 0.000000 -15.185925 7.086765 15.185925
1073 1 0.000000 -15.185925 11.136345 -13.161135
1074 1 0.000000 -15.185925 11.136345 -9.111555
1075 1 0.000000 -15.185925 11.136345 -5.061975
1076 1 0.000000 -15.185925 11.136345 -1.012395
1077 1 0.000000 -15.185925 11.136345 3.037185
1078 1 0.000000 -15.185925 11.136345 7.086765
1079 1 0.000000 -15.185925 11.136345 11.136345
1080 1 0.000000 -15.185925 11.136345 15.185925
1081 1 0.000000 -15.185925 15.185925 -13.161135
1082 1 0.000000 -15.185925 15.185925 -9.111555
1083 1 0.000000 -15.185925 15.185925 -5.061975
1084 1 0.000000 -15.185925 15.185925 -1.012395
1085 1 0.000000 -15.185925 15.185925 3.037185
1086 1 0.000000 -15.185925 15.185925 7.086765
1087 1 0.000000 -15.185925 15.185925 11.136345
1088 1 0.000000 -15.185925 15.185925 15.185925
1089 1 0.000000 -11.136345 -13.161135 -13.161135
1090 1 0.000000 -11.136345 -13.161135 -9.111555
1091 1 0.000000 -11.136345 -13.161135 -5.061975
1092 1 0.000000 -11.136345 -13.161135 -1.012395
1093 1 0.000000 -11.136345 -13.161135 3.037185
1094 1 0.000000 -11.136345 -13.161135 7.086765
1095 1 0.000000 -11.136345 -13.161135 11.136345
1096 1 0.000000 -11.136345 -13.161135 15.185925
1097 1 0.000000 -11.136345 -9.111555 -13.161135
1098 1 0.000000 -11.136345 -9.111555 -9.111555
1099 1 0.000000 -11.136345 -9.111555 -5.061975
1100 1 0.000000 -11.136345 -9.111555 -1.012395
1101 1 0.000000 -11.136345 -9.111555 3.037185
1102 1 0.000000 -11.136345 -9.111555 7.086765
1103 1 0.000000 -11.136345 -9.111555 11.136345
1104 1 0.000000 -11.136345 -9.111555 15.185925
1105 1 0.000000 -11.136345 -5.061975 -13.161135
1106 1 0.000000 -11.136345 -5.061975 -9.111555
1107 1 0.000000 -11.136345 -5.061975 -5.061975
1108 1 0.000000 -11.136345 -5.061975 -1.012395
1109 1 0.000000 -11.136345 -5.061975 3.037185
1110 1 0.000000 -11.136345 -5.061975 7.086765
1111 1 0.000000 -11.136345 -5.061975 11.136345
1112 1 0.000000 -11.136345 -5.061975 15.185925
1113 1 0.000000 -11.136345 -1.012395 -13.161135
1114 1 0.000000 -11.136345 -1.012395 -9.111555
1115 1 0.000000 -11.136345 -1.012395 -5.061975
1116 1 0.000000 -11.136345 -1.012395 -1.012395
1117 1 0.000000 -11.136345 -1.012395 3.037185
1118 1 0.000000 -11.136345 -1.012395 7.086765
1119 1 0.000000 -11.136345 -1.012395 11.136345
1120 1 0.000000 -11.136345 -1.012395 15.185925
1121 1 0.000000 -11.136345 3.037185 -13.161135
1122 1 0.000000 -11.136345 3.037185 -9.111555
1123 1 0.000000 -11.136345 3.037185 -5.061975
1124 1 0.000000 -11.136345 3.037185 -1.012395
1125 1 0.000000 -11.136345 3.037185 3.037185
1126 1 0.000000 -11.136345 3.037185 7.086765
1127 1 0.000000 -11.136345 3.037185 11.136345
1128 1 0.000000 -11.136345 3.037185 15.185925
1129 1 0.000000 -11.136345 7.086765 -13.161135
1130 1 0.000000 -11.136345 7.086765 -9.111555
1131 1 0.000000 -11.136345 7.086765 -5.061975
1132 1 0.000000 -11.136345 7.086765 -1.012395
1133 1 0.000000 -11.136345 7.086765 3.037185
1134 1 0.000000 -11.136345 7.086765 7.086765
1135 1 0.000000 -11.136345 7.086765 11.136345
1136 1 0.000000 -11.136345 7.086765 15.185925
1137 1 0.000000 -11.136345 11.136345 -13.161135
1138 1 0.000000 -11.136345 11.136345 -9.111555
1139 1 0.000000 -11.136345 11.136345 -5.061975
1140 1 0.000000 -11.136345 11.136345 -1.012395
1141 1 0.000000 -11.136345 11.136345 3.037185
1142 1 0.000000 -11.136345 11.136345 7.086765
1143 1 0.000000 -11.136345 11.136345 11.136345
1144 1 0.000000 -11.136345 11.136345 15.185925
1145 1 0.000000 -11.136345 15.185925 -13.161135
1146 1 0.000000 -11.136345 15.185925 -9.111555
1147 1 0.000000 -11.136345 15.185925 -5.061975
1148 1 0.000000 -11.136345 15.185925 -1.012395
1149 1 0.000000 -11.136345 15.185925 3.037185
1150 1 0.000000 -11.136345 15.185925 7.086765
1151 1 0.000000 -11.136345 15.185925 11.136345
1152 1 0.000000 -11.136345 15.185925 15.185925
1153 1 0.000000 -7.086765 -13.161135 -13.161135
1154 1 0.000000 -7.086765 -13.161135 -9.111555
1155 1 0.000000 -7.086765 -13.161135 -5.061975
1156 1 0.000000 -7.086765 -13.161135 -1.012395
1157 1 0.000000 -7.086765 -13.161135 3.037185
1158 1 0.000000 -7.086765 -13.161135 7.086765
1159 1 0.000000 -7.086765 -13.161135 11.136345
1160 1 0.000000 -7.086765 -13.161135 15.185925
1161 1 0.000000 -7.086765 -9.111555 -13.161135
1162 1 0.000000 -7.086765 -9.111555 -9.111555
1163 1 0.000000 -7.086765 -9.111555 -5.061975
1164 1 0.000000 -7.086765 -9.111555 -1.012395
1165 1 0.000000 -7.086765 -9.111555 3.037185
1166 1 0.000000 -7.086765 -9.111555 7.086765
1167 1 0.000000 -7.086765 -9.111555 11.136345
1168 1 0.000000 -7.086765 -9.111555 15.185925
1169 1 0.000000 -7.086765 -5.061975 -13.161135
1170 1 0.000000 -7.086765 -5.061975 -9.111555
1171 1 0.000000 -7.086765 -5.061975 -5.061975
1172 1 0.000000 -7.086765 -5.061975 -1.012395
1173 1 0.000000 -7.086765 -5.061975 3.037185
1174 1 0.000000 -7.086765 -5.061975 7.086765
1175 1 0.000000 -7.086765 -5.061975 11.136345
1176 1 0.000000 -7.086765 -5.061975 15.185925
1177 1 0.000000 -7.086765 -1.012395 -13.161135
1178 1 0.000000 -7.086765 -1.012395 -9.111555
1179 1 0.000000 -7.086765 -1.012395 -5.061975
1180 1 0.000000 -7.086765 -1.012395 -1.012395
1181 1 0.000000 -7.086765 -1.012395 3.037185
1182 1 0.000000 -7.086765 -1.012395 7.086765
1183 1 0.000000 -7.086765 -1.012395 11.136345
1184 1 0.000000 -7.086765 -1.012395 15.185925
1185 1 0.000000 -7.086765 3.037185 -13.161135
1186 1 0.000000 -7.086765 3.037185 -9.111555
1187 1 0.000000 -7.086765 3.037185 -5.061975
1188 1 0.000000 -7.086765 3.037185 -1.012395
1189 1 0.000000 -7.086765 3.037185 3.037185
1190 1 0.000000 -7.086765 3.037185 7.086765
1191 1 0.000000 -7.086765 3.037185 11.136345
1192 1 0.000000 -7.086765 3.037185 15.185925
1193 1 0.000000 -7.086765 7.086765 -13.161135
1194 1 0.000000 -7.086765 7.086765 -9.111555
1195 1 0.000000 -7.086765 7.086765 -5.061975
1196 1 0.000000 -7.086765 7.086765 -1.012395
1197 1 0.000000 -7.086765 7.086765 3.037185
1198 1 0.000000 -7.086765 7.086765 7.086765
1199 1 0.000000 -7.086765 7.086765 11.136345
1200 1 0.000000 -7.086765 7.086765 15.185925
1201 1 0.000000 -7.086765 11.136345 -13.161135
1202 1 0.000000 -7.086765 11.136345 -9.111555
1203 1 0.000000 -7.086765 11.136345 -5.061975
1204 1 0.000000 -7.086765 11.136345 -1.012395
1205 1 0.000000 -7.086765 11.136345 3.037185
1206 1 0.000000 -7.086765 11.136345 7.086765
1207 1 0.000000 -7.086765 11.136345 11.136345
1208 1 0.000000 -7.086765 11.136345 15.185925
1209 1 0.000000 -7.086765 15.185925 -13.161135
1210 1 0.000000 -7.086765 15.185925 -9.111555
1211 1 0.000000 -7.086765 15.185925 -5.061975
1212 1 0.000000 -7.086765 15.185925 -1.012395
1213 1 0.000000 -7.086765 15.185925 3.037185
1214 1 0.000000 -7.086765 15.185925 7.086765
1215 1 0.000000 -7.086765 15.185925 11.136345
1216 1 0.000000 -7.086765 15.185925 15.185925
1217 1 0.000000 -3.037185 -13.161135 -13.161135
1218 1 0.000000 -3.037185 -13.161135 -9.111555
1219 1 0.000000 -3.037185 -13.161135 -5.061975
1220 1 0.000000 -3.037185 -13.161135 -1.012395
1221 1 0.000000 -3.037185 -13.161135 3.037185
1222 1 0.000000 -3.037185 -13.161135 7.086765
1223 1 0.000000 -3.037185 -13.161135 11.136345
1224 1 0.000000 -3.037185 -13.161135 15.185925
1225 1 0.000000 -3.037185 -9.111555 -13.161135
1226 1 0.000000 -3.037185 -9.111555 -9.111555
1227 1 0.000000 -3.037185 -9.111555 -5.061975
1228 1 0.000000 -3.037185 -9.111555 -1.012395
1229 1 0.000000 -3.037185 -9.111555 3.037185
1230 1 0.000000 -3.037185 -9.111555 7.086765
1231 1 0.000000 -3.037185 -9.111555 11.136345
1232 1 0.000000 -3.037185 -9.111555 15.185925
1233 1 0.000000 -3.037185 -5.061975 -13.161135
1234 1 0.000000 -3.037185 -5.061975 -9.111555
1235 1 0.000000 -3.037185 -5.061975 -5.061975
1236 1 0.000000 -3.037185 -5.061975 -1.012395
1237 1 0.000000 -3.037185 -5.061975 3.037185
1238 1 0.000000 -3.037185 -5.061975 7.086765
1239 1 0.000000 -3.037185 -5.061975 11.136345
1240 1 0.000000 -3.037185 -5.061975 15.185925
1241 1 0.000000 -3.037185 -1.012395 -13.161135
1242 1 0.000000 -3.037185 -1.012395 -9.111555
1243 1 0.000000 -3.037185 -1.012395 -5.061975
1244 1 0.000000 -3.037185 -1.012395 -1.012395
1245 1 0.000000 -3.037185 -1.012395 3.037185
1246 1 0.000000 -3.037185 -1.012395 7.086765
1247 1 0.000000 -3.037185 -1.012395 11.136345
1248 1 0.000000 -3.037185 -1.012395 15.185925
1249 1 0.000000 -3.037185 3.037185 -13.161135
1250 1 0.000000 -3.037185 3.037185 -9.111555
1251 1 0.000000 -3.037185 3.037185 -5.061975
1252 1 0.000000 -3.037185 3.037185 -1.012395
1253 1 0.000000 -3.037185 3.037185 3.037185
1254 1 0.000000 -3.037185 3.037185 7.086765
1255 1 0.000000 -3.037185 3.037185 11.136345
1256 1 0.000000 -3.037185 3.037185 15.185925
1257 1 0.000000 -3.037185 7.086765 -13.161135
1258 1 0.000000 -3.037185 7.086765 -9.111555
1259 1 0.000000 -3.037185 7.086765 -5.061975
1260 1 0.000000 -3.037185 7.086765 -1.012395
1261 1 0.000000 -3.037185 7.086765 3.037185
1262 1 0.000000 -3.037185 7.086765 7.086765
1263 1 0.000000 -3.037185 7.086765 11.136345
1264 1 0.000000 -3.037185 7.086765 15.185925
1265 1 0.000000 -3.037185 11.136345 -13.161135
1266 1 0.000000 -3.037185 11.136345 -9.111555
1267 1 0.000000 -3.037185 11.136345 -5.061975
1268 1 0.000000 -3.037185 11.136345 -1.012395
1269 1 0.000000 -3.037185 11.136345 3.037185
1270 1 0.000000 -3.037185 11.136345 7.086765
1271 1 0.000000 -3.037185 11.136345 11.136345
1272 1 0.000000 -3.037185 11.136345 15.185925
1273 1 0.000000 -3.037185 15.185925 -13.161135
1274 1 0.000000 -3.037185 15.185925 -9.111555
1275 1 0.000000 -3.037185 15.185925 -5.061975
1276 1 0.000000 -3.037185 15.185925 -1.012395
1277 1 0.000000 -3.037185 15.185925 3.037185
1278 1 0.000000 -3.037185 15.185925 7.086765
1279 1 0.000000 -3.037185 15.185925 11.136345
1280 1 0.000000 -3.037185 15.185925 15.185925
1281 1 0.000000 1.012395 -13.161135 -13.161135
1282 1 0.000000 1.012395 -13.161135 -9.111555
1283 1 0.000000 1.012395 -13.161135 -5.061975
1284 1 0.000000 1.012395 -13.161135 -1.012395
1285 1 0.000000 1.012395 -13.161135 3.037185
1286 1 0.000000 1.012395 -13.161135 7.086765
1287 1 0.000000 1.012395 -13.161135 11.136345
1288 1 0.000000 1.012395 -13.161135 15.185925
1289 1 0.000000 1.012395 -9.111555 -13.161135
1290 1 0.000000 1.012395 -9.111555 -9.111555
1291 1 0.000000 1.012395 -9.111555 -5.061975
1292 1 0.000000 1.012395 -9.111555 -1.012395
1293 1 0.000000 1.012395 -9.111555 3.037185
1294 1 0.000000 1.012395 -9.111555 7.086765
1295 1 0.000000 1.012395 -9.111555 11.136345
1296 1 0.000000 1.012395 -9.111555 15.185925
1297 1 0.000000 1.012395 -5.061975 -13.161135
1298 1 0.000000 1.012395 -5.061975 -9.111555
1299 1 0.000000 1.012395 -5.061975 -5.061975
1300 1 0.000000 1.012395 -5.061975 -1.012395
1301 1 0.000000 1.012395 -5.061975 3.037185
1302 1 0.000000 1.012395 -5.061975 7.086765
1303 1 0.000000 1.012395 -5.061975 11.136345
1304 1 0.000000 1.012395 -5.061975 15.185925
1305 1 0.000000 1.012395 -1.012395 -13.161135
1306 1 0.000000 1.012395 -1.012395 -9.111555
1307 1 0.000000 1.012395 -1.012395 -5.061975
1308 1 0.000000 1.012395 -1.012395 -1.012395
1309 1 0.000000 1.012395 -1.012395 3.037185
1310 1 0.000000 1.012395 -1.012395 7.086765
1311 1 0.000000 1.012395 -1.012395 11.136345
1312 1 0.000000 1.012395 -1.012395 15.185925
1313 1 0.000000 1.012395 3.037185 -13.161135
1314 1 0.000000 1.012395 3.037185 -9.111555
1315 1 0.000000 1.012395 3.037185 -5.061975
1316 1 0.000000 1.012395 3.037185 -1.012395
1317 1 0.000000 1.012395 3.037185 3.037185
1318 1 0.000000 1.012395 3.037185 7.086765
1319 1 0.000000 1.012395 3.037185 11.136345
1320 1 0.000000 1.012395 3.037185 15.185925
1321 1 0.000000 1.012395 7.086765 -13.161135
1322 1 0.000000 1.012395 7.086765 -9.111555
1323 1 0.000000 1.012395 7.086765 -5.061975
1324 1 0.000000 1.012395 7.086765 -1.012395
1325 1 0.000000 1.012395 7.086765 3.037185
1326 1 0.000000 1.012395 7.086765 7.086765
1327 1 0.000000 1.012395 7.086765 11.136345
1328 1 0.000000 1.012395 7.086765 15.185925
1329 1 0.000000 1.012395 11.136345 -13.161135
1330 1 0.000000 1.012395 11.136345 -9.111555
1331 1 0.000000 1.012395 11.136345 -5.061975
1332 1 0.000000 1.012395 11.136345 -1.012395
1333 1 0.000000 1.012395 11.136345 3.037185
1334 1 0.000000 1.012395 11.136345 7.086765
1335 1 0.000000 1.012395 11.136345 11.136345
1336 1 0.000000 1.012395 11.136345 15.185925
1337 1 0.000000 1.012395 15.185925 -13.161135
1338 1 0.000000 1.012395 15.185925 -9.111555
1339 1 0.000000 1.012395 15.185925 -5.061975
1340 1 0.000000 1.012395 15.185925 -1.012395
1341 1 0.000000 1.012395 15.185925 3.037185
1342 1 0.000000 1.012395 15.185925 7.086765
1343 1 0.000000 1.012395 15.185925 11.136345
1344 1 0.000000 1.012395 15.185925 15.185925
1345 1 0.000000 5.061975 -13.161135 -13.161135
1346 1 0.000000 5.061975 -13.161135 -9.111555
1347 1 0.000000 5.061975 -13.161135 -5.061975
1348 1 0.000000 5.061975 -13.161135 -1.012395
1349 1 0.000000 5.061975 -13.161135 3.037185
1350 1 0.000000 5.061975 -13.161135 7.086765
1351 1 0.000000 5.061975 -13.161135 11.136345
1352 1 0.000000 5.061975 -13.161135 15.185925
1353 1 0.000000 5.061975 -9.111555 -13.161135
1354 1 0.000000 5.061975 -9.111555 -9.111555
1355 1 0.000000 5.061975 -9.111555 -5.061975
1356 1 0.000000 5.061975 -9.111555 -1.012395
1357 1 0.000000 5.061975 -9.111555 3.037185
1358 1 0.000000 5.061975 -9.111555 7.086765
1359 1 0.000000 5.061975 -9.111555 11.136345
1360 1 0.000000 5.061975 -9.111555 15.185925
1361 1 0.000000 5.061975 -5.061975 -13.161135
1362 1 0.000000 5.061975 -5.061975 -9.111555
1363 1 0.000000 5.061975 -5.061975 -5.061975
1364 1 0.000000 5.061975 -5.061975 -1.012395
1365 1 0.000000 5.061975 -5.061975 3.037185
1366 1 0.000000 5.061975 -5.061975 7.086765
1367 1 0.000000 5.061975 -5.061975 11.136345
1368 1 0.000000 5.061975 -5.061975 15.185925
1369 1 0.000000 5.061975 -1.012395 -13.161135
1370 1 0.000000 5.061975 -1.012395 -9.111555
1371 1 0.000000 5.061975 -1.012395 -5.061975
1372 1 0.000000 5.061975 -1.012395 -1.012395
1373 1 0.000000 5.061975 -1.012395 3.037185
1374 1 0.000000 5.061975 -1.012395 7.086765
1375 1 0.000000 5.061975 -1.012395 11.136345
1376 1 0.000000 5.061975 -1.012395 15.185925
1377 1 0.000000 5.061975 3.037185 -13.161135
1378 1 0.000000 5.061975 3.037185 -9.111555
1379 1 0.000000 5.061975 3.037185 -5.061975
1380 1 0.000000 5.061975 3.037185 -1.012395
1381 1 0.000000 5.061975 3.037185 3.037185
1382 1 0.000000 5.061975 3.037185 7.086765
1383 1 0.000000 5.061975 3.037185 11.136345
1384 1 0.000000 5.061975 3.037185 15.185925
1385 1 0.000000 5.061975 7.086765 -13.161135
1386 1 0.000000 5.061975 7.086765 -9.111555
1387 1 0.000000 5.061975 7.086765 -5.061975
1388 1 0.000000 5.061975 7.086765 -1.012395
1389 1 0.000000 5.061975 7.086765 3.037185
1390 1 0.000000 5.061975 7.086765 7.086765
1391 1 0.000000 5.061975 7.086765 11.136345
1392 1 0.000000 5.061975 7.086765 15.185925
1393 1 0.000000 5.061975 11.136345 -13.161135
1394 1 0.000000 5.061975 11.136345 -9.111555
1395 1 0.000000 5.061975 11.136345 -5.061975
1396 1 0.000000 5.061975 11.136345 -1.012395
1397 1 0.000000 5.061975 11.136345 3.037185
1398 1 0.000000 5.061975 11.136345 7.086765
1399 1 0.000000 5.061975 11.136345 11.136345
1400 1 0.000000 5.061975 11.136345 15.185925
1401 1 0.000000 5.061975 15.185925 -13.161135
1402 1 0.000000 5.061975 15.185925 -9.111555
1403 1 0.000000 5.061975 15.185925 -5.061975
1404 1 0.000000 5.061975 15.185925 -1.012395
1405 1 0.000000 5.061975 15.185925 3.037185
1406 1 0.000000 5.061975 15.185925 7.086765
1407 1 0.000000 5.061975 15.185925 11.136345
1408 1 0.000000 5.061975 15.185925 15.185925
1409 1 0.000000 9.111555 -13.161135 -13.161135
1410 1 0.000000 9.111555 -13.161135 -9.111555
1411 1 0.000000 9.111555 -13.161135 -5.061975
1412 1 0.000000 9.111555 -13.161135 -1.012395
1413 1 0.000000 9.111555 -13.161135 3.037185
1414 1 0.000000 9.111555 -13.161135 7.086765
1415 1 0.000000 9.111555 -13.161135 11.136345
1416 1 0.000000 9.111555 -13.161135 15.185925
1417 1 0.000000 9.111555 -9.111555 -13.161135
1418 1 0.000000 9.111555 -9.111555 -9.111555
1419 1 0.000000 9.111555 -9.111555 -5.061975
1420 1 0.000000 9.111555 -9.111555 -1.012395
1421 1 0.000000 9.111555 -9.111555 3.037185
1422 1 0.000000 9.111555 -9.111555 7.086765
1423 1 0.000000 9.111555 -9.111555 11.136345
1424 1 0.000000 9.111555 -9.111555 15.185925
1425 1 0.000000 9.111555 -5.061975 -13.161135
1426 1 0.000000 9.111555 -5.061975 -9.111555
1427 1 0.000000 9.111555 -5.061975 -5.061975
1428 1 0.000000 9.111555 -5.061975 -1.012395
1429 1 0.000000 9.111555 -5.061975 3.037185
1430 1 0.000000 9.111555 -5.061975 7.086765
1431 1 0.000000 9.111555 -5.061975 11.136345
1432 1 0.000000 9.111555 -5.061975 15.185925
1433 1 0.000000 9.111555 -1.012395 -13.161135
1434 1 0.000000 9.111555 -1.012395 -9.111555
1435 1 0.000000 9.111555 -1.012395 -5.061975
1436 1 0.000000 9.111555 -1.012395 -1.012395
1437 1 0.000000 9.111555 -1.012395 3.037185
1438 1 0.000000 9.111555 -1.012395 7.086765
1439 1 0.000000 9.111555 -1.012395 11.136345
1440 1 0.000000 9.111555 -1.012395 15.185925
1441 1 0.000000 9.111555 3.037185 -13.161135
1442 1 0.000000 9.111555 3.037185 -9.111555
1443 1 0.000000 9.111555 3.037185 -5.061975
1444 1 0.000000 9.111555 3.037185 -1.012395
1445 1 0.000000 9.111555 3.037185 3.037185
1446 1 0.000000 9.111555 3.037185 7.086765
1447 1 0.000000 9.111555 3.037185 11.136345
1448 1 0.000000 9.111555 3.037185 15.185925
1449 1 0.000000 9.111555 7.086765 -13.161135
1450 1 0.000000 9.111555 7.086765 -9.111555
1451 1 0.000000 9.111555 7.086765 -5.061975
1452 1 0.000000 9.111555 7.086765 -1.012395
1453 1 0.000000 9.111555 7.086765 3.037185
1454 1 0.000000 9.111555 7.086765 7.086765
1455 1 0.000000 9.111555 7.086765 11.136345
1456 1 0.000000 9.111555 7.086765 15.185925
1457 1 0.000000 9.111555 11.136345 -13.161135
1458 1 0.000000 9.111555 11.136345 -9.111555
1459 1 0.000000 9.111555 11.136345 -5.061975
1460 1 0.000000 9.111555 11.136345 -1.012395
1461 1 0.000000 9.111555 11.136345 3.037185
1462 1 0.000000 9.111555 11.136345 7.086765
1463 1 0.000000 9.111555 11.136345 11.136345
1464 1 0.000000 9.111555 11.136345 15.185925
1465 1 0.000000 9.111555 15.185925 -13.161135
1466 1 0.000000 9.111555 15.185925 -9.111555
1467 1 0.000000 9.111555 15.185925 -5.061975
1468 1 0.000000 9.111555 15.185925 -1.012395
1469 1 0.000000 9.111555 15.185925 3.037185
1470 1 0.000000 9.111555 15.185925 7.086765
1471 1 0.000000 9.111555 15.185925 11.136345
1472 1 0.000000 9.111555 15.185925 15.185925
1473 1 0.000000 13.161135 -13.161135 -13.161135
1474 1 0.000000 13.161135 -13.161135 -9.111555
1475 1 0.000000 13.161135 -13.161135 -5.061975
1476 1 0.000000 13.161135 -13.161135 -1.012395
1477 1 0.000000 13.161135 -13.161135 3.037185
1478 1 0.000000 13.161135 -13.161135 7.086765
1479 1 0.000000 13.161135 -13.161135 11.136345
1480 1 0.000000 13.161135 -13.161135 15.185925
1481 1 0.000000 13.161135 -9.111555 -13.161135
1482 1 0.000000 13.161135 -9.111555 -9.111555
1483 1 0.000000 13.161135 -9.111555 -5.061975
1484 1 0.000000 13.161135 -9.111555 -1.012395
1485 1 0.000000 13.161135 -9.111555 3.037185
1486 1 0.000000 13.161135 -9.111555 7.086765
1487 1 0.000000 13.161135 -9.111555 11.136345
1488 1 0.000000 13.161135 -9.111555 15.185925
1489 1 0.000000 13.161135 -5.061975 -13.161135
1490 1 0.000000 13.161135 -5.061975 -9.111555
1491 1 0.000000 13.161135 -5.061975 -5.061975
1492 1 0.000000 13.161135 -5.061975 -1.012395
1493 1 0.000000 13.161135 -5.061975 3.037185
1494 1 0.000000 13.161135 -5.061975 7.086765
1495 1 0.000000 13.161135 -5.061975 11.136345
1496 1 0.000000 13.161135 -5.061975 15.185925
1497 1 0.000000 13.161135 -1.012395 -13.161135
1498 1 0.000000 13.161135 -1.012395 -9.111555
1499 1 0.000000 13.161135 -1.012395 -5.061975
1500 1 0.000000 13.161135 -1.012395 -1.012395
1501 1 0.000000 13.161135 -1.012395 3.037185
1502 1 0.000000 13.161135 -1.012395 7.086765
1503 1 0.000000 13.161135 -1.012395 11.136345
1504 1 0.000000 13.161135 -1.012395 15.185925
1505 1 0.000000 13.161135 3.037185 -13.161135
1506 1 0.000000 13.161135 3.037185 -9.111555
1507 1 0.000000 13.161135 3.037185 -5.061975
1508 1 0.000000 13.161135 3.037185 -1.012395
1509 1 0.000000 13.161135 3.037185 3.037185
1510 1 0.000000 13.161135 3.037185 7.086765
1511 1 0.000000 13.161135 3.037185 11.136345
1512 1 0.000000 13.161135 3.037185 15.185925
1513 1 0.000000 13.161135 7.086765 -13.161135
1514 1 0.000000 13.161135 7.086765 -9.111555
1515 1 0.000000 13.161135 7.086765 -5.061975
1516 1 0.000000 13.161135 7.086765 -1.012395
1517 1 0.000000 13.161135 7.086765 3.037185
1518 1 0.000000 13.161135 7.086765 7.086765
1519 1 0.000000 13.161135 7.086765 11.136345
1520 1 0.000000 13.161135 7.086765 15.185925
1521 1 0.000000 13.161135 11.136345 -13.161135
1522 1 0.000000 13.161135 11.136345 -9.111555
1523 1 0.000000 13.161135 11.136345 -5.061975
1524 1 0.000000 13.161135 11.136345 -1.012395
1525 1 0.000000 13.161135 11.136345 3.037185
1526 1 0.000000 13.161135 11.136345 7.086765
1527 1 0.000000 13.161135 11.136345 11.136345
1528 1 0.000000 13.161135 11.136345 15.185925
1529 1 0.000000 13.161135 15.185925 -13.161135
1530 1 0.000000 13.161135 15.185925 -9.111555
1531 1 0.000000 13.161135 15.185925 -5.061975
1532 1 0.000000 13.161135 15.185925 -1.012395
1533 1 0.000000 13.161135 15.185925 3.037185
1534 1 0.000000 13.161135 15.185925 7.086765
1535 1 0.000000 13.161135 15.185925 11.136345
1536 1 0.000000 13.161135 15.185925 15.185925
1537 1 0.000000 -15.185925 -15.185925 -15.185925
1538 1 0.000000 -15.185925 -15.185925 -11.136345
1539 1 0.000000 -15.185925 -15.185925 -7.086765
1540 1 0.000000 -15.185925 -15.185925 -3.037185
1541 1 0.000000 -15.185925 -15.185925 1.012395
1542 1 0.000000 -15.185925 -15.185925 5.061975
1543 1 0.000000 -15.185925 -15.185925 9.111555
1544 1 0.000000 -15.185925 -15.185925 13.161135
1545 1 0.000000 -15.185925 -11.136345 -15.185925
1546 1 0.000000 -15.185925 -11.136345 -11.136345
1547 1 0.000000 -15.185925 -11.136345 -7.086765
1548 1 0.000000 -15.185925 -11.136345 -3.037185
1549 1 0.000000 -15.185925 -11.136345 1.012395
1550 1 0.000000 -15.185925 -11.136345 5.061975
1551 1 0.000000 -15.185925 -11.136345 9.111555
1552 1 0.000000 -15.185925 -11.136345 13.161135
1553 1 0.000000 -15.185925 -7.086765 -15.185925
1554 1 0.000000 -15.185925 -7.086765 -11.136345
1555 1 0.000000 -15.185925 -7.086765 -7.086765
1556 1 0.000000 -15.185925 -7.086765 -3.037185
1557 1 0.000000 -15.185925 -7.086765 1.012395
1558 1 0.000000 -15.185925 -7.086765 5.061975
1559 1 0.000000 -15.185925 -7.086765 9.111555
1560 1 0.000000 -15.185925 -7.086765 13.161135
1561 1 0.000000 -15.185925 -3.037185 -15.185925
1562 1 0.000000 -15.185925 -3.037185 -11.136345
1563 1 0.000000 -15.185925 -3.037185 -7.086765
1564 1 0.000000 -15.185925 -3.037185 -3.037185
1565 1 0.000000 -15.185925 -3.037185 1.012395
1566 1 0.000000 -15.185925 -3.037185 5.061975
1567 1 0.000000 -15.185925 -3.037185 9.111555
1568 1 0.000000 -15.185925 -3.037185 13.161135
1569 1 0.000000 -15.185925 1.012395 -15.185925
1570 1 0.000000 -15.185925 1.012395 -11.136345
1571 1 0.000000 -15.185925 1.012395 -7.086765
1572 1 0.000000 -15.185925 1.012395 -3.037185
1573 1 0.000000 -15.185925 1.012395 1.012395
1574 1 0.000000 -15.185925 1.012395 5.061975
1575 1 0.000000 -15.185925 1.012395 9.111555
1576 1 0.000000 -15.185925 1.012395 13.161135
1577 1 0.000000 -15.185925 5.061975 -15.185925
1578 1 0.000000 -15.185925 5.061975 -11.136345
1579 1 0.000000 -15.185925 5.061975 -7.086765
1580 1 0.000000 -15.185925 5.061975 -3.037185
1581 1 0.000000 -15.185925 5.061975 1.012395
1582 1 0.000000 -15.185925 5.061975 5.061975
1583 1 0.000000 -15.185925 5.061975 9.111555
1584 1 0.000000 -15.185925 5.061975 13.161135
1585 1 0.000000 -15.185925 9.111555 -15.185925
1586 1 0.000000 -15.185925 9.111555 -11.136345
1587 1 0.000000 -15.185925 9.111555 -7.086765
1588 1 0.000000 -15.185925 9.111555 -3.037185
1589 1 0.000000 -15.185925 9.111555 1.012395
1590 1 0.000000 -15.185925 9.111555 5.061975
1591 1 0.000000 -15.185925 9.111555 9.111555
1592 1 0.000000 -15.185925 9.111555 13.161135
1593 1 0.000000 -15.185925 13.161135 -15.185925
1594 1 0.000000 -15.185925 13.161135 -11.136345
1595 1 0.000000 -15.185925 13.161135 -7.086765
1596 1 0.000000 -15.185925 13.161135 -3.037185
1597 1 0.000000 -15.185925 13.161135 1.012395
1598 1 0.000000 -15.185925 13.161135 5.061975
1599 1 0.000000 -15.185925 13.161135 9.111555
1600 1 0.000000 -15.185925 13.161135 13.161135
1601 1 0.000000 -11.136345 -15.185925 -15.185925
1602 1 0.000000 -11.136345 -15.185925 -11.136345
1603 1 0.000000 -11.136345 -15.185925 -7.086765
1604 1 0.000000 -11.136345 -15.185925 -3.037185
1605 1 0.000000 -11.136345 -15.185925 1.012395
1606 1 0.000000 -11.136345 -15.185925 5.061975
1607 1 0.000000 -11.136345 -15.185925 9.111555
1608 1 0.000000 -11.136345 -15.185925 13.161135
1609 1 0.000000 -11.136345 -11.136345 -15.185925
1610 1 0.000000 -11.136345 -11.136345 -11.136345
1611 1 0.000000 -11.136345 -11.136345 -7.086765
1612 1 0.000000 -11.136345 -11.136345 -3.037185
1613 1 0.000000 -11.136345 -11.136345 1.012395
1614 1 0.000000 -11.136345 -11.136345 5.061975
1615 1 0.000000 -11.136345 -11.136345 9.111555
1616 1 0.000000 -11.136345 -11.136345 13.161135
1617 1 0.000000 -11.136345 -7.086765 -15.185925
1618 1 0.000000 -11.136345 -7.086765 -11.136345
1619 1 0.000000 -11.136345 -7.086765 -7.086765
1620 1 0.000000 -11.136345 -7.086765 -3.037185
1621 1 0.000000 -11.136345 -7.086765 1.012395
1622 1 0.000000 -11.136345 -7.086765 5.061975
1623 1 0.000000 -11.136345 -7.086765 9.111555
1624 1 0.000000 -11.136345 -7.086765 13.161135
1625 1 0.000000 -11.136345 -3.037185 -15.185925
1626 1 0.000000 -11.136345 -3.037185 -11.136345
1627 1 0.000000 -11.136345 -3.037185 -7.086765
1628 1 0.000000 -11.136345 -3.037185 -3.037185
1629 1 0.000000 -11.136345 -3.037185 1.012395
1630 1 0.000000 -11.136345 -3.037185 5.061975
1631 1 0.000000 -11.136345 -3.037185 9.111555
1632 1 0.000000 -11.136345 -3.037185 13.161135
1633 1 0.000000 -11.136345 1.012395 -15.185925
1634 1 0.000000 -11.136345 1.012395 -11.136345
1635 1 0.000000 -11.136345 1.012395 -7.086765
1636 1 0.000000 -11.136345 1.012395 -3.037185
1637 1 0.000000 -11.136345 1.012395 1.012395
1638 1 0.000000 -11.136345 1.012395 5.061975
1639 1 0.000000 -11.136345 1.012395 9.111555
1640 1 0.000000 -11.136345 1.012395 13.161135
1641 1 0.000000 -11.136345 5.061975 -15.185925
1642 1 0.000000 -11.136345 5.061975 -11.136345
1643 1 0.000000 -11.136345 5.061975 -7.086765
1644 1 0.000000 -11.136345 5.061975 -3.037185
1645 1 0.000000 -11.136345 5.061975 1.012395
1646 1 0.000000 -11.136345 5.061975 5.061975
1647 1 0.000000 -11.136345 5.061975 9.111555
1648 1 0.000000 -11.136345 5.061975 13.161135
1649 1 0.000000 -11.136345 9.111555 -15.185925
1650 1 0.000000 -11.136345 9.111555 -11.136345
1651 1 0.000000 -11.136345 9.111555 -7.086765
1652 1 0.000000 -11.136345 9.111555 -3.037185
1653 1 0.000000 -11.136345 9.111555 1.012395
1654 1 0.000000 -11.136345 9.111555 5.061975
1655 1 0.000000 -11.136345 9.111555 9.111555
1656 1 0.000000 -11.136345 9.111555 13.161135
1657 1 0.000000 -11.136345 13.161135 -15.185925
1658 1 0.000000 -11.136345 13.161135 -11.136345
1659 1 0.000000 -11.136345 13.161135 -7.086765
1660 1 0.000000 -11.136345 13.161135 -3.037185
1661 1 0.000000 -11.136345 13.161135 1.012395
1662 1 0.000000 -11.136345 13.161135 5.061975
1663 1 0.000000 -11.136345 13.161135 9.111555
1664 1 0.000000 -11.136345 13.161135 13.161135
1665 1 0.000000 -7.086765 -15.185925 -15.185925
1666 1 0.000000 -7.086765 -15.185925 -11.136345
1667 1 0.000000 -7.086765 -15.185925 -7.086765
1668 1 0.000000 -7.086765 -15.185925 -3.037185
1669 1 0.000000 -7.086765 -15.185925 1.012395
1670 1 0.000000 -7.086765 -15.185925 5.061975
1671 1 0.000000 -7.086765 -15.185925 9.111555
1672 1 0.000000 -7.086765 -15.185925 13.161135
1673 1 0.000000 -7.086765 -11.136345 -15.185925
1674 1 0.000000 -7.086765 -11.136345 -11.136345
1675 1 0.000000 -7.086765 -11.136345 -7.086765
1676 1 0.000000 -7.086765 -11.136345 -3.037185
1677 1 0.000000 -7.086765 -11.136345 1.012395
1678 1 0.000000 -7.086765 -11.136345 5.061975
1679 1 0.000000 -7.086765 -11.136345 9.111555
1680 1 0.000000 -7.086765 -11.136345 13.161135
1681 1 0.000000 -7.086765 -7.086765 -15.185925
1682 1 0.000000 -7.086765 -7.086765 -11.136345
1683 1 0.000000 -7.086765 -7.086765 -7.086765
1684 1 0.000000 -7.086765 -7.086765 -3.037185
1685 1 0.000000 -7.086765 -7.086765 1.012395
1686 1 0.000000 -7.086765 -7.086765 5.061975
1687 1 0.000000 -7.086765 -7.086765 9.111555
1688 1 0.000000 -7.086765 -7.086765 13.161135
1689 1 0.000000 -7.086765 -3.037185 -15.185925
1690 1 0.000000 -7.086765 -3.037185 -11.136345
1691 1 0.000000 -7.086765 -3.037185 -7.086765
1692 1 0.000000 -7.086765 -3.037185 -3.037185
1693 1 0.000000 -7.086765 -3.037185 1.012395
1694 1 0.000000 -7.086765 -3.037185 5.061975
1695 1 0.000000 -7.086765 -3.037185 9.111555
1696 1 0.000000 -7.086765 -3.037185 13.161135
1697 1 0.000000 -7.086765 1.012395 -15.185925
1698 1 0.000000 -7.086765 1.012395 -11.136345
1699 1 0.000000 -7.086765 1.012395 -7.086765
1700 1 0.000000 -7.086765 1.012395 -3.037185
1701 1 0.000000 -7.086765 1.012395 1.012395
1702 1 0.000000 -7.086765 1.012395 5.061975
1703 1 0.000000 -7.086765 1.012395 9.111555
1704 1 0.000000 -7.086765 1.012395 13.161135
1705 1 0.000000 -7.086765 5.061975 -15.185925
1706 1 0.000000 -7.086765 5.061975 -11.136345
1707 1 0.000000 -7.086765 5.061975 -7.086765
1708 1 0.000000 -7.086765 5.061975 -3.037185
1709 1 0.000000 -7.086765 5.061975 1.012395
1710 1 0.000000 -7.086765 5.061975 5.061975
1711 1 0.000000 -7.086765 5.061975 9.111555
1712 1 0.000000 -7.086765 5.061975 13.161135
1713 1 0.000000 -7.086765 9.111555 -15.185925
1714 1 0.000000 -7.086765 9.111555 -11.136345
1715 1 0.000000 -7.086765 9.111555 -7.086765
1716 1 0.000000 -7.086765 9.111555 -3.037185
1717 1 0.000000 -7.086765 9.111555 1.012395
1718 1 0.000000 -7.086765 9.111555 5.061975
1719 1 0.000000 -7.086765 9.111555 9.111555
1720 1 0.000000 -7.086765 9.111555 13.161135
1721 1 0.000000 -7.086765 13.161135 -15.185925
1722 1 0.000000 -7.086765 13.161135 -11.136345
1723 1 0.000000 -7.086765 13.161135 -7.086765
1724 1 0.000000 -7.086765 13.161135 -3.037185
1725 1 0.000000 -7.086765 13.161135 1.012395
1726 1 0.000000 -7.086765 13.161135 5.061975
1727 1 0.000000 -7.086765 13.161135 9.111555
1728 1 0.000000 -7.086765 13.161135 13.161135
1729 1 0.000000 -3.037185 -15.185925 -15.185925
1730 1 0.000000 -3.037185 -15.185925 -11.136345
1731 1 0.000000 -3.037185 -15.185925 -7.086765
1732 1 0.000000 -3.037185 -15.185925 -3.037185
1733 1 0.000000 -3.037185 -15.185925 1.012395
1734 1 0.000000 -3.037185 -15.185925 5.061975
1735 1 0.000000 -3.037185 -15.185925 9.111555
1736 1 0.000000 -3.037185 -15.185925 13.161135
1737 1 0.000000 -3.037185 -11.136345 -15.185925
1738 1 0.000000 -3.037185 -11.136345 -11.136345
1739 1 0.000000 -3.037185 -11.136345 -7.086765
1740 1 0.000000 -3.037185 -11.136345 -3.037185
1741 1 0.000000 -3.037185 -11.136345 1.012395
1742 1 0.000000 -3.037185 -11.136345 5.061975
1743 1 0.000000 -3.037185 -11.136345 9.111555
1744 1 0.000000 -3.037185 -11.136345 13.161135
1745 1 0.000000 -3.037185 -7.086765 -15.185925
1746 1 0.000000 -3.037185 -7.086765 -11.136345
1747 1 0.000000 -3.037185 -7.086765 -7.086765
1748 1 0.000000 -3.037185 -7.086765 -3.037185
1749 1 0.000000 -3.037185 -7.086765 1.012395
1750 1 0.000000 -3.037185 -7.086765 5.061975
1751 1 0.000000 -3.037185 -7.086765 9.111555
1752 1 0.000000 -3.037185 -7.086765 13.161135
1753 1 0.000000 -3.037185 -3.037185 -15.185925
1754 1 0.000000 -3.037185 -3.037185 -11.136345
1755 1 0.000000 -3.037185 -3.037185 -7.086765
1756 1 0.000000 -3.037185 -3.037185 -3.037185
1757 1 0.000000 -3.037185 -3.037185 1.012395
1758 1 0.000000 -3.037185 -3.037185 5.061975
1759 1 0.000000 -3.037185 -3.037185 9.111555
1760 1 0.000000 -3.037185 -3.037185 13.161135
1761 1 0.000000 -3.037185 1.012395 -15.185925
1762 1 0.000000 -3.037185 1.012395 -11.136345
1763 1 0.000000 -3.037185 1.012395 -7.086765
1764 1 0.000000 -3.037185 1.012395 -3.037185
1765 1 0.000000 -3.037185 1.012395 1.012395
1766 1 0.000000 -3.037185 1.012395 5.061975
1767 1 0.000000 -3.037185 1.012395 9.111555
1768 1 0.000000 -3.037185 1.012395 13.161135
1769 1 0.000000 -3.037185 5.061975 -15.185925
1770 1 0.000000 -3.037185 5.061975 -11.136345
1771 1 0.000000 -3.037185 5.061975 -7.086765
1772 1 0.000000 -3.037185 5.061975 -3.037185
1773 1 0.000000 -3.037185 5.061975 1.012395
1774 1 0.000000 -3.037185 5.061975 5.061975
1775 1 0.000000 -3.037185 5.061975 9.111555
1776 1 0.000000 -3.037185 5.061975 13.161135
1777 1 0.000000 -3.037185 9.111555 -15.185925
1778 1 0.000000 -3.037185 9.111555 -11.136345
1779 1 0.000000 -3.037185 9.111555 -7.086765
1780 1 0.000000 -3.037185 9.111555 -3.037185
1781 1 0.000000 -3.037185 9.111555 1.012395
1782 1 0.000000 -3.037185 9.111555 5.061975
1783 1 0.000000 -3.037185 9.111555 9.111555
1784 1 0.000000 -3.037185 9.111555 13.161135
1785 1 0.000000 -3.037185 13.161135 -15.185925
1786 1 0.000000 -3.037185 13.161135 -11.136345
1787 1 0.000000 -3.037185 13.161135 -7.086765
1788 1 0.000000 -3.037185 13.161135 -3.037185
1789 1 0.000000 -3.037185 13.161135 1.012395
1790 1 0.000000 -3.037185 13.161135 5.061975
1791 1 0.000000 -3.037185 13.161135 9.111555
1792 1 0.000000 -3.037185 13.161135 13.161135
1793 1 0.000000 1.012395 -15.185925 -15.185925
1794 1 0.000000 1.012395 -15.185925 -11.136345
1795 1 0.000000 1.012395 -15.185925 -7.086765
1796 1 0.000000 1.012395 -15.185925 -3.037185
1797 1 0.000000 1.012395 -15.185925 1.012395
1798 1 0.000000 1.012395 -15.185925 5.061975
1799 1 0.000000 1.012395 -15.185925 9.111555
1800 1 0.000000 1.012395 -15.185925 13.161135
1801 1 0.000000 1.012395 -11.136345 -15.185925
1802 1 0.000000 1.012395 -11.136345 -11.136345
1803 1 0.000000 1.012395 -11.136345 -7.086765
1804 1 0.000000 1.012395 -11.136345 -3.037185
1805 1 0.000000 1.012395 -11.136345 1.012395
1806 1 0.000000 1.012395 -11.136345 5.061975
1807 1 0.000000 1.012395 -11.136345 9.111555
1808 1 0.000000 1.012395 -11.136345 13.161135
1809 1 0.000000 1.012395 -7.086765 -15.185925
1810 1 0.000000 1.012395 -7.086765 -11.136345
1811 1 0.000000 1.012395 -7.086765 -7.086765
1812 1 0.000000 1.012395 -7.086765 -3.037185
1813 1 0.000000 1.012395 -7.086765 1.012395
1814 1 0.000000 1.012395 -7.086765 5.061975
1815 1 0.000000 1.012395 -7.086765 9.111555
1816 1 0.000000 1.012395 -7.086765 13.161135
1817 1 0.000000 1.012395 -3.037185 -15.185925
1818 1 0.000000 1.012395 -3.037185 -11.136345
1819 1 0.000000 1.012395 -3.037185 -7.086765
1820 1 0.000000 1.012395 -3.037185 -3.037185
1821 1 0.000000 1.012395 -3.037185 1.012395
1822 1 0.000000 1.012395 -3.037185 5.061975
1823 1 0.000000 1.012395 -3.037185 9.111555
1824 1 0.000000 1.012395 -3.037185 13.161135
1825 1 0.000000 1.012395 1.012395 -15.185925
1826 1 0.000000 1.012395 1.012395 -11.136345
1827 1 0.000000 1.012395 1.012395 -7.086765
1828 1 0.000000 1.012395 1.012395 -3.037185
1829 1 0.000000 1.012395 1.012395 1.012395
1830 1 0.000000 1.012395 1.012395 5.061975
1831 1 0.000000 1.012395 1.012395 9.111555
1832 1 0.000000 1.012395 1.012395 13.161135
1833 1 0.000000 1.012395 5.061975 -15.185925
1834 1 0.000000 1.012395 5.061975 -11.136345
1835 1 0.000000 1.012395 5.061975 -7.086765
1836 1 0.000000 1.012395 5.061975 -3.037185
1837 1 0.000000 1.012395 5.061975 1.012395
1838 1 0.000000 1.012395 5.061975 5.061975
1839 1 0.000000 1.012395 5.061975 9.111555
1840 1 0.000000 1.012395 5.061975 13.161135
1841 1 0.000000 1.012395 9.111555 -15.185925
1842 1 0.000000 1.012395 9.111555 -11.136345
1843 1 0.000000 1.012395 9.111555 -7.086765
1844 1 0.000000 1.012395 9.111555 -3.037185
1845 1 0.000000 1.012395 9.111555 1.012395
1846 1 0.000000 1.012395 9.111555 5.061975
1847 1 0.000000 1.012395 9.111555 9.111555
1848 1 0.000000 1.012395 9.111555 13.161135
1849 1 0.000000 1.012395 13.161135 -15.185925
1850 1 0.000000 1.012395 13.161135 -11.136345
1851 1 0.000000 1.012395 13.161135 -7.086765
1852 1 0.000000 1.012395 13.161135 -3.037185
1853 1 0.000000 1.012395 13.161135 1.012395
1854 1 0.000000 1.012395 13.161135 5.061975
1855 1 0.000000 1.012395 13.161135 9.111555
1856 1 0.000000 1.012395 13.161135 13.161135
1857 1 0.000000 5.061975 -15.185925 -15.185925
1858 1 0.000000 5.061975 -15.185925 -11.136345
1859 1 0.000000 5.061975 -15.185925 -7.086765
1860 1 0.000000 5.061975 -15.185925 -3.037185
1861 1 0.000000 5.061975 -15.185925 1.012395
1862 1 0.000000 5.061975 -15.185925 5.061975
1863 1 0.000000 5.061975 -15.185925 9.111555
1864 1 0.000000 5.061975 -15.185925 13.161135
1865 1 0.000000 5.061975 -11.136345 -15.185925
1866 1 0.000000 5.061975 -11.136345 -11.136345
1867 1 0.000000 5.061975 -11.136345 -7.086765
1868 1 0.000000 5.061975 -11.136345 -3.037185
1869 1 0.000000 5.061975 -11.136345 1.012395
1870 1 0.000000 5.061975 -11.136345 5.061975
1871 1 0.000000 5.061975 -11.136345 9.111555
1872 1 0.000000 5.061975 -11.136345 13.161135
1873 1 0.000000 5.061975 -7.086765 -15.185925
1874 1 0.000000 5.061975 -7.086765 -11.136345
1875 1 0.000000 5.061975 -7.086765 -7.086765
1876 1 0.000000 5.061975 -7.086765 -3.037185
1877 1 0.000000 5.061975 -7.086765 1.012395
1878 1 0.000000 5.061975 -7.086765 5.061975
1879 1 0.000000 5.061975 -7.086765 9.111555
1880 1 0.000000 5.061975 -7.086765 13.161135
1881 1 0.000000 5.061975 -3.037185 -15.185925
1882 1 0.000000 5.061975 -3.037185 -11.136345
1883 1 0.000000 5.061975 -3.037185 -7.086765
1884 1 0.000000 5.061975 -3.037185 -3.037185
1885 1 0.000000 5.061975 -3.037185 1.012395
1886 1 0.000000 5.061975 -3.037185 5.061975
1887 1 0.000000 5.061975 -3.037185 9.111555
1888 1 0.000000 5.061975 -3.037185 13.161135
1889 1 0.000000 5.061975 1.012395 -15.185925
1890 1 0.000000 5.061975 1.012395 -11.136345
1891 1 0.000000 5.061975 1.012395 -7.086765
1892 1 0.000000 5.061975 1.012395 -3.037185
1893 1 0.000000 5.061975 1.012395 1.012395
1894 1 0.000000 5.061975 1.012395 5.061975
1895 1 0.000000 5.061975 1.012395 9.111555
1896 1 0.000000 5.061975 1.012395 13.161135
1897 1 0.000000 5.061975 5.061975 -15.185925
1898 1 0.000000 5.061975 5.061975 -11.136345
1899 1 0.000000 5.061975 5.061975 -7.086765
1900 1 0.000000 5.061975 5.061975 -3.037185
1901 1 0.000000 5.061975 5.061975 1.012395
1902 1 0.000000 5.061975 5.061975 5.061975
1903 1 0.000000 5.061975 5.061975 9.111555
1904 1 0.000000 5.061975 5.061975 13.161135
1905 1 0.000000 5.061975 9.111555 -15.185925
1906 1 0.000000 5.061975 9.111555 -11.136345
1907 1 0.000000 5.061975 9.111555 -7.086765
1908 1 0.000000 5.061975 9.111555 -3.037185
1909 1 0.000000 5.061975 9.111555 1.012395
1910 1 0.000000 5.061975 9.111555 5.061975
1911 1 0.000000 5.061975 9.111555 9.111555
1912 1 0.000000 5.061975 9.111555 13.161135
1913 1 0.000000 5.061975 13.161135 -15.185925
1914 1 0.000000 5.061975 13.161135 -11.136345
1915 1 0.000000 5.061975 13.161135 -7.086765
1916 1 0.000000 5.061975 13.161135 -3.037185
1917 1 0.000000 5.061975 13.161135 1.012395
1918 1 0.000000 5.061975 13.161135 5.061975
1919 1 0.000000 5.061975 13.161135 9.111555
1920 1 0.000000 5.061975 13.161135 13.161135
1921 1 0.000000 9.111555 -15.185925 -15.185925
1922 1 0.000000 9.111555 -15.185925 -11.136345
1923 1 0.000000 9.111555 -15.185925 -7.086765
1924 1 0.000000 9.111555 -15.185925 -3.037185
1925 1 0.000000 9.111555 -15.185925 1.012395
1926 1 0.000000 9.111555 -15.185925 5.061975
1927 1 0.000000 9.111555 -15.185925 9.111555
1928 1 0.000000 9.111555 -15.185925 13.161135
1929 1 0.000000 9.111555 -11.136345 -15.185925
1930 1 0.000000 9.111555 -11.136345 -11.136345
1931 1 0.000000 9.111555 -11.136345 -7.086765
1932 1 0.000000 9.111555 -11.136345 -3.037185
1933 1 0.000000 9.111555 -11.136345 1.012395
1934 1 0.000000 9.111555 -11.136345 5.061975
1935 1 0.000000 9.111555 -11.136345 9.111555
1936 1 0.000000 9.111555 -11.136345 13.161135
1937 1 0.000000 9.111555 -7.086765 -15.185925
1938 1 0.000000 9.111555 -7.086765 -11.136345
1939 1 0.000000 9.111555 -7.086765 -7.086765
1940 1 0.000000 9.111555 -7.086765 -3.037185
1941 1 0.000000 9.111555 -7.086765 1.012395
1942 1 0.000000 9.111555 -7.086765 5.061975
1943 1 0.000000 9.111555 -7.086765 9.111555
1944 1 0.000000 9.111555 -7.086765 13.161135
1945 1 0.000000 9.111555 -3.037185 -15.185925
1946 1 0.000000 9.111555 -3.037185 -11.136345
1947 1 0.000000 9.111555 -3.037185 -7.086765
1948 1 0.000000 9.111555 -3.037185 -3.037185
1949 1 0.000000 9.111555 -3.037185 1.012395
1950 1 0.000000 9.111555 -3.037185 5.061975
1951 1 0.000000 9.111555 -3.037185 9.111555
1952 1 0.000000 9.111555 -3.037185 13.161135
1953 1 0.000000 9.111555 1.012395 -15.185925
1954 1 0.000000 9.111555 1.012395 -11.136345
1955 1 0.000000 9.111555 1.012395 -7.086765
1956 1 0.000000 9.111555 1.012395 -3.037185
1957 1 0.000000 9.111555 1.012395 1.012395
1958 1 0.000000 9.111555 1.012395 5.061975
1959 1 0.000000 9.111555 1.012395 9.111555
1960 1 0.000000 9.111555 1.012395 13.161135
1961 1 0.000000 9.111555 5.061975 -15.185925
1962 1 0.000000 9.111555 5.061975 -11.136345
1963 1 0.000000 9.111555 5.061975 -7.086765
1964 1 0.000000 9.111555 5.061975 -3.037185
1965 1 0.000000 9.111555 5.061975 1.012395
1966 1 0.000000 9.111555 5.061975 5.061975
1967 1 0.000000 9.111555 5.061975 9.111555
1968 1 0.000000 9.111555 5.061975 13.161135
1969 1 0.000000 9.111555 9.111555 -15.185925
1970 1 0.000000 9.111555 9.111555 -11.136345
1971 1 0.000000 9.111555 9.111555 -7.086765
1972 1 0.000000 9.111555 9.111555 -3.037185
1973 1 0.000000 9.111555 9.111555 1.012395
1974 1 0.000000 9.111555 9.111555 5.061975
1975 1 0.000000 9.111555 9.111555 9.111555
1976 1 0.000000 9.111555 9.111555 13.161135
1977 1 0.000000 9.111555 13.161135 -15.185925
1978 1 0.000000 9.111555 13.161135 -11.136345
1979 1 0.000000 9.111555 13.161135 -7.086765
1980 1 0.000000 9.111555 13.161135 -3.037185
1981 1 0.000000 9.111555 13.161135 1.012395
1982 1 0.000000 9.111555 13.161135 5.061975
1983 1 0.000000 9.111555 13.161135 9.111555
1984 1 0.000000 9.111555 13.161135 13.161135
1985 1 0.000000 13.161135 -15.185925 -15.185925
1986 1 0.000000 13.161135 -15.185925 -11.136345
1987 1 0.000000 13.161135 -15.185925 -7.086765
1988 1 0.000000 13.161135 -15.185925 -3.037185
1989 1 0.000000 13.161135 -15.185925 1.012395
1990 1 0.000000 13.161135 -15.185925 5.061975
1991 1 0.000000 13.161135 -15.185925 9.111555
1992 1 0.000000 13.161135 -15.185925 13.161135
1993 1 0.000000 13.161135 -11.136345 -15.185925
1994 1 0.000000 13.161135 -11.136345 -11.136345
1995 1 0.000000 13.161135 -11.136345 -7.086765
1996 1 0.000000 13.161135 -11.136345 -3.037185
1997 1 0.000000 13.161135 -11.136345 1.012395
1998 1 0.000000 13.161135 -11.136345 5.061975
1999 1 0.000000 13.161135 -11.136345 9.111555
2000 1 0.000000 13.161135 -11.136345 13.161135
2001 1 0.000000 13.161135 -7.086765 -15.185925
2002 1 0.000000 13.161135 -7.086765 -11.136345
2003 1 0.000000 13.161135 -7.086765 -7.086765
2004 1 0.000000 13.161135 -7.086765 -3.037185
2005 1 0.000000 13.161135 -7.086765 1.012395
2006 1 0.000000 13.161135 -7.086765 5.061975
2007 1 0.000000 13.161135 -7.086765 9.111555
2008 1 0.000000 13.161135 -7.086765 13.161135
2009 1 0.000000 13.161135 -3.037185 -15.185925
2010 1 0.000000 13.161135 -3.037185 -11.136345
2011 1 0.000000 13.161135 -3.037185 -7.086765
2012 1 0.000000 13.161135 -3.037185 -3.037185
2013 1 0.000000 13.161135 -3.037185 1.012395
2014 1 0.000000 13.161135 -3.037185 5.061975
2015 1 0.000000 13.161135 -3.037185 9.111555
2016 1 0.000000 13.161135 -3.037185 13.161135
2017 1 0.000000 13.161135 1.012395 -15.185925
2018 1 0.000000 13.161135 1.012395 -11.136345
2019 1 0.000000 13.161135 1.012395 -7.086765
2020 1 0.000000 13.161135 1.012395 -3.037185
2021 1 0.000000 13.161135 1.012395 1.012395
2022 1 0.000000 13.161135 1.012395 5.061975
2023 1 0.000000 13.161135 1.012395 9.111555
2024 1 0.000000 13.161135 1.012395 13.161135
2025 1 0.000000 13.161135 5.061975 -15.185925
2026 1 0.000000 13.161135 5.061975 -11.136345
2027 1 0.000000 13.161135 5.061975 -7.086765
2028 1 0.000000 13.161135 5.061975 -3.037185
2029 1 0.000000 13.161135 5.061975 1.012395
2030 1 0.000000 13.161135 5.061975 5.061975
2031 1 0.000000 13.161135 5.061975 9.111555
2032 1 0.000000 13.161135 5.061975 13.161135
2033 1 0.000000 13.161135 9.111555 -15.185925
2034 1 0.000000 13.161135 9.111555 -11.136345
2035 1 0.000000 13.161135 9.111555 -7.086765
2036 1 0.000000 13.161135 9.111555 -3.037185
2037 1 0.000000 13.161135 9.111555 1.012395
2038 1 0.000000 13.161135 9.111555 5.061975
2039 1 0.000000 13.161135 9.111555 9.111555
2040 1 0.000000 13.161135 9.111555 13.161135
2041 1 0.000000 13.161135 13.161135 -15.185925
2042 1 0.000000 13.161135 13.161135 -11.136345
2043 1 0.000000 13.161135 13.161135 -7.086765
2044 1 0.000000 13.161135 13.161135 -3.037185
2045 1 0.000000 13.161135 13.161135 1.012395
2046 1 0.000000 13.161135 13.161135 5.061975
2047 1 0.000000 13.161135 13.161135 9.111555
2048 1 0.000000 13.161135 13.161135 13.161135
